# Supplementary material for: LC-MS/MS based metabolomics and proteomics reveal candidate biomarkers and molecular mechanism of early IgA nephropathy
Source: Clin Proteomics. 2022 Dec 27;19:51. doi: 10.1186/s12014-022-09387-5 (PMC9793667; doi:10.1186/s12014-022-09387-5)
Supplement: Supplementary file 3 — Additional file 3: Table S2. The quantified proteins in IgAN and health. [file 12014_2022_9387_MOESM3_ESM.xlsx]

## Sheet: widerresult
Supplemental Table S2. The quantified proteins in IgAN and health.
Protein	Health1	Health2	Health3	Health4	Health5	Health7	Health8	Health9	Health10	Health11	Health12	Health13	Health14	Health15	Health16	Health17	Health18	Health19	Health20	IgAN1	IgAN2	IgAN3	IgAN4	IgAN5	IgAN6	IgAN7	IgAN8	IgAN9	IgAN10	IgAN11	IgAN12	IgAN13	IgAN14	IgAN15	IgAN16	IgAN17	IgAN18	IgAN19	IgAN20	IgAN21	IgAN22	IgAN23	IgAN24	IgAN25	IgAN26	IgAN27	IgAN28	IgAN29	IgAN30
A0A075B6H7	26.838	26.7412	23.8266	26.6659	23.5016	26.5797	27.1571	26.9364	27.0838	23.8434	26.7928	26.9506	27.6204	27.3071	27.5063	27.154	22.8225	26.8984	26.084	26.4327	27.2096	26.6931	26.5284	26.8565	27.1766	23.8372	23.8657	23.4167	27.3288	26.7851	27.7415	22.529	22.7797	22.2362	22.4715	23.8669	23.5304	27.0361	26.6344	22.9706	22.3871	27.1126	26.5183	27.3625	23.9652	27.195	26.2939	23.1226	23.7554
A0A075B6H9	20.7942	20.501	20.8769	19.9089	20.068	20.6965	21.0553	20.1936	21.9934	22.0168	21.9574	19.8406	20.3696	20.4622	20.5576	20.3604	21.0515	20.0184	20.6633	20.6795	20.4644	20.2566	20.8383	19.8753	21.3503	21.2018	21.0239	21.8577	21.7157	20.6745	21.837	21.3412	20.4787	20.8841	19.6055	20.2024	19.6984	20.0796	19.9502	20.616	20.5049	19.5327	20.5097	20.238	20.4089	17.914	19.7608	20.626	19.6313
A0A075B6I0	24.681	23.5897	25.3332	24.3822	24.4548	22.6088	24.145	23.748	21.9776	24.278	24.1139	25.5823	23.4627	22.3556	24.4772	23.0176	23.9786	23.4707	23.5505	23.9581	22.7941	23.3435	24.2164	25.0656	19.9044	24.8651	25.0787	23.512	23.8539	25.4341	23.5379	24.6668	22.2337	25.3344	21.532	22.4927	24.4063	25.0724	24.8727	23.7438	22.0797	22.9936	23.7298	23.886	21.1236	21.883	24.6763	20.8042	24.0923
A0A075B6I9	23.5979	23.7078	23.7196	23.0307	23.1754	23.5063	23.8699	23.989	23.7445	24.1262	23.9133	24.2066	24.0973	23.515	24.0027	23.913	23.6153	23.7617	22.6302	23.527	24.1507	23.5737	23.6669	23.9902	23.9722	23.7919	23.3114	23.4374	24.1858	23.6306	24.2797	23.5477	23.7818	23.9842	23.5123	23.7271	23.1837	23.7192	23.5343	23.1164	22.9951	23.5803	23.2719	23.9625	23.6814	23.3137	23.2567	24.0383	22.3055
A0A075B6J6	20.569	21.6613	20.6514	21.1041	20.3266	21.4044	21.8071	21.3007	21.1592	20.3404	20.2099	20.8692	21.1217	21.3351	21.5519	23.2854	21.5084	20.9739	21.7571	21.8291	20.1982	19.8865	21.1298	20.2105	20.5606	21.91	21.0387	21.2532	20.7226	19.7613	21.833	21.8491	21.2459	22.3839	21.0061	22.6127	20.9238	20.7133	20.5678	19.6834	20.3946	21.6472	20.8185	20.5659	21.2917	21.7562	21.1806	22.2099	20.4174
A0A075B6J9	21.8109	21.7984	21.7691	22.3706	21.9491	22.0742	22.567	20.9149	22.3474	22.7867	22.5363	22.3113	22.5215	21.8282	22.4728	21.7344	22.3531	23.5265	21.8916	22.1958	22.4134	21.4971	22.2584	21.8007	21.9065	22.3239	22.107	22.6819	22.381	22.408	22.4061	22.8565	22.5841	22.6062	21.7182	21.9472	22.4058	20.6281	22.8349	22.048	22.3059	22.2053	22.0251	22.2179	21.5622	21.7134	20.7402	22.6301	21.097
A0A075B6K4	23.6201	23.6219	24.2084	23.4175	23.8423	23.2734	23.5152	22.7507	23.1535	23.5024	23.6452	23.7475	24.1017	23.4512	23.4672	21.7624	24.0907	23.3183	23.8314	22.2081	21.8999	22.3904	23.4131	23.7537	24.0785	23.4881	23.7832	23.3746	23.5876	23.7029	23.5114	22.9998	23.7874	23.1062	23.214	23.4222	23.2467	24.1675	22.085	23.3884	23.561	23.258	22.9013	24.0553	21.4906	23.2837	22.244	22.9138	23.613
A0A075B6K5	19.2206	20.951	20.9209	20.5418	21.7638	21.6227	19.3042	20.6748	19.768	20.8019	19.819	21.7646	20.3408	20.8127	18.1352	20.3685	21.1658	19.4359	20.4131	19.7083	20.5355	20.6514	21.1104	21.887	21.2805	21.4484	19.6994	20.6141	21.2195	18.9849	19.5769	20.5953	21.8492	20.942	20.0862	19.8883	21.134	21.7095	21.4965	21.5184	21.0683	20.7833	19.5694	20.1221	19.8563	20.8146	20.855	21.178	21.1938
A0A075B6Q5	18.1659	16.5306	21.5613	22.0907	21.3838	18.2345	21.5668	19.0149	18.1089	21.2944	21.2472	21.6169	19.7755	21.556	21.0023	21.4601	22.3249	21.0579	21.8946	21.4738	20.8263	21.1107	21.4451	21.3598	21.8556	20.9661	21.2535	19.4832	21.1218	16.9112	19.4788	20.9892	21.206	19.8898	21.5243	21.3984	20.5188	21.8302	18.6244	18.5537	19.6027	19.6952	21.5137	21.6615	19.3373	21.5248	19.0561	21.4704	21.2429
A0A075B6R2	23.2114	23.4893	23.171	23.4723	23.3348	22.1392	22.9124	23.0285	22.9974	23.3312	23.2255	23.0996	23.1123	23.3108	23.3959	21.2223	23.4658	23.0967	23.5653	22.7278	22.6076	23.0417	22.163	22.821	22.8269	22.8324	22.3963	22.1063	22.8445	22.48	22.9509	23.096	22.7258	22.7431	22.9204	23.1118	23.0972	22.8467	23.0268	22.9159	22.9741	23.082	22.9788	21.1981	22.6176	23.0413	22.8328	23.0083	23.1651
A0A075B6S5	20.8072	22.048	20.9953	21.7841	21.4866	21.3832	21.2944	21.7861	22.1739	22.8394	21.8464	21.6683	21.9174	23.0527	21.7679	21.469	22.5885	21.9262	21.9311	21.3577	21.9261	21.611	22.7808	22.9382	21.3264	21.7569	21.2877	22.7224	21.9201	22.0894	22.3694	21.8809	22.0142	21.9427	21.3795	22.0255	21.9625	21.8213	22.0064	20.957	22.1378	21.9718	22.7108	21.8572	22.1348	21.2701	22.4169	20.7044	21.1458
A0A087WSX0	22.1714	21.953	21.9534	18.4492	21.7484	21.5493	22.0793	21.34	19.7435	21.514	20.5947	21.9716	22.3746	22.2739	22.342	21.8957	21.9313	21.754	19.8463	21.5204	21.8419	21.6686	21.8154	21.6053	22.4696	19.3742	21.6716	21.4237	21.9959	18.8867	20.3047	19.5791	21.9246	17.6995	21.8622	20.1315	21.412	21.8199	22.51	21.5068	21.6663	21.2215	21.0409	20.9347	21.8044	21.551	18.2946	21.5203	18.2444
A0A087WSY6	23.1232	23.1971	22.6406	22.6217	21.9458	22.1725	22.3468	22.9531	23.0471	22.9185	22.3269	23.3872	23.0417	23.0376	22.6237	23.5574	22.3377	22.3025	22.7267	22.7881	22.6615	22.3241	22.8444	23.1685	23.4891	22.3156	22.5866	23.0723	23.5353	22.7715	23.723	22.1891	22.6877	22.4273	22.2973	22.3338	22.7153	23.4374	22.5737	22.4163	21.9729	22.7746	22.5408	23.6001	22.1458	22.861	22.4186	23.4302	22.7713
A0A087WSZ0	21.6476	20.2811	20.7477	20.1748	19.8715	21.9395	22.6529	20.728	22.8371	23.1822	22.545	22.5914	22.0129	21.4957	22.697	20.436	20.8622	20.2875	20.8255	21.8879	20.9582	20.9021	21.8109	19.9765	22.7019	19.1876	21.7676	20.2429	22.6481	20.3045	19.1193	20.9445	22.2368	22.8077	22.5399	18.5788	22.0521	22.4174	22.5911	22.0914	21.0375	22.304	21.9754	19.0165	21.4252	20.9233	21.6889	22.3783	20.8537
A0A0A0MS14	24.293	24.6032	24.9628	23.781	24.1371	24.0774	24.5771	24.0473	23.6667	23.9029	24.1643	24.9363	24.7117	24.7268	25.0121	24.3791	24.7314	24.4034	23.4756	24.485	24.6664	23.9012	24.7897	24.7757	24.9958	24.1691	23.9725	23.9094	24.8407	24.3894	24.158	24.1501	23.7779	24.4249	24.319	23.671	23.6341	24.2956	24.231	23.8744	23.8218	24.859	24.3242	24.6789	25.0253	23.9693	23.5629	24.5108	23.2464
A0A0A0MS15	23.5117	23.4507	23.3622	23.8384	23.8733	23.2181	23.2212	22.786	23.2881	22.8369	23.5957	22.9961	23.7586	23.9993	23.4305	23.7867	23.6426	22.8625	23.5981	23.7062	23.7785	22.883	23.896	23.8903	23.6905	23.8235	23.6883	22.4158	23.0674	23.656	24.2485	24.0441	22.7505	22.0732	23.9818	23.4858	22.6813	24.0119	23.4646	23.5229	23.6559	23.4623	23.3317	24.4469	22.4407	23.4092	22.9897	23.0872	23.6241
A0A0A0MT89	24.0789	24.3341	24.8555	23.4565	23.9641	23.7639	23.4725	23.7783	24.3136	23.9498	23.6178	24.346	23.9098	24.2149	24.0796	24.2834	23.15	24.4531	24.1247	24.4304	24.608	24.0347	23.8905	24.416	24.4963	24.5224	23.4307	23.7298	24.6484	24.1149	23.4076	24.0081	23.4884	24.2872	23.7542	23.6477	22.8601	24.1814	23.8634	23.8456	24.4168	24.4561	23.6327	23.6916	24.4368	23.8683	23.0665	23.9692	23.7718
A0A0B4J1U3	21.9746	21.2114	22.9189	21.6597	23.097	22.1017	21.4874	20.8079	22.059	21.5772	21.3708	21.5315	22.4487	21.3023	21.9311	21.7246	21.5079	21.4345	21.5899	21.553	22.5892	22.7579	22.3718	21.9747	22.2125	22.2005	22.1886	22.0976	22.2897	21.5359	22.7603	21.9355	22.2465	20.9073	21.0745	21.63	21.031	21.9911	23.0394	21.5393	22.5606	21.8977	22.0711	22.0101	21.5862	21.8448	20.9957	21.7615	21.6694
A0A0B4J1U7	21.1628	22.8699	22.8073	21.6765	21.8836	21.0749	21.4438	21.6927	22.5722	22.4509	22.1672	23.2199	21.9503	21.7473	23.2702	23.997	22.391	23.4743	21.5437	23.6251	22.6437	21.1516	22.4808	22.9332	23.0022	22.632	22.9969	22.4524	22.3317	21.9461	20.7731	23.7707	23.2996	22.2435	23.225	22.021	22.8931	23.1281	21.5591	22.2139	22.6908	21.6286	21.39	23.2321	23.052	20.8088	22.3516	22.1891	22.5568
A0A0B4J1V0	22.0804	21.1939	22.1446	21.7293	22.0141	22.1067	21.5578	21.8719	21.3419	22.3134	21.8407	21.7477	22.4124	22.3188	21.8252	21.4521	20.8399	21.6426	22.3413	21.3365	21.4927	21.6078	22.4202	22.2732	22.0837	22.1719	22.2679	21.4561	21.6464	22.5372	21.531	22.3709	22.0012	21.2745	21.543	22.018	22.034	22.0129	21.8622	20.0294	21.5938	21.9152	21.8032	21.3656	22.2265	21.8082	21.1241	21.5184	21.9603
A0A0B4J1V2	21.2971	21.3767	20.9867	21.2077	21.0755	21.2871	21.045	21.0189	21.1195	21.193	21.3009	21.4612	21.4242	21.1846	21.3076	21.2978	20.875	21.0888	21.1456	21.1909	21.2908	20.8714	21.3151	21.2629	20.9543	20.7755	20.6782	21.5098	21.0643	20.6692	21.1378	21.1828	21.0026	21.0941	21.0691	21.4714	21.1972	21.3667	21.4436	21.1302	21.1128	21.1942	21.3898	20.9861	21.2437	21.223	21.1176	21.4243	21.0869
A0A0B4J1V6	23.4173	24.0371	23.0301	24.133	23.2392	23.2378	23.5683	22.3916	23.77	23.013	23.5597	24.151	24.1569	23.6941	23.5614	23.3212	22.4985	23.9965	23.3219	23.3338	23.0554	23.4813	23.8007	22.8606	23.9958	23.0817	23.6926	23.7823	24.0734	23.2341	23.7632	23.3761	23.553	23.8915	23.5752	23.6177	23.5822	23.0666	23.845	24.006	24.2604	23.2688	23.9696	24.3297	22.4042	23.8409	23.6563	23.7756	23.4293
A0A0B4J1X5	22.9189	22.9921	22.1104	21.5917	23.3762	23.2091	23.5354	22.315	22.4852	19.8442	19.9725	24.3223	23.8987	24.4964	23.1365	23.0812	21.9437	20.7949	21.1302	20.8304	23.6224	22.3711	21.1783	20.2054	23.6522	22.5556	22.1413	22.3606	23.6265	20.4039	19.9232	20.5448	19.9438	24.5565	19.9903	20.0663	20.0016	23.5067	23.9989	20.1114	20.4239	22.78	23.5607	24.002	19.1418	23.0969	22.6767	21.1304	23.0523
A0A0B4J1X8	21.5911	21.3126	20.2752	19.9322	21.4646	21.4644	22.3302	20.9395	20.9931	20.9576	20.8833	21.2366	20.892	20.8268	21.2635	21.0044	20.477	21.4432	19.8525	20.7851	21.1502	21.4386	20.6028	20.434	21.0775	21.2176	20.9431	20.748	21.507	20.5371	21.3315	20.6441	21.0002	20.6894	21.2034	20.5038	20.6487	20.7014	20.4537	20.6723	20.9682	21.2387	21.1934	20.4723	21.0825	20.2252	20.4767	21.066	19.9729
A0A0B4J1Y8	23.8608	22.3823	24.1949	23.2101	22.028	22.3477	23.6963	23.9198	22.7794	24.4697	22.9128	20.7489	23.6256	23.8436	23.8512	23.1311	23.4129	23.2918	22.8207	23.8071	23.6449	22.7877	24.0314	22.9578	23.3657	23.4764	22.4355	24.0639	23.5311	22.8089	22.8793	22.7969	24.5513	23.6728	23.7698	23.4228	22.4292	22.7762	23.7783	21.9474	23.2848	23.4754	23.4235	21.4598	22.636	22.9048	22.768	23.5873	23.4396
A0A0B4J1Y9	21.729	21.9402	21.6805	21.1398	20.6745	21.0482	21.1232	21.303	21.2834	21.4074	20.9667	21.7118	21.7072	21.7572	21.1819	21.3616	21.4815	21.7826	20.8672	21.5169	21.1945	21.0434	21.5154	21.759	21.6485	21.2825	21.3989	21.9429	21.0959	21.3754	21.3134	21.8922	20.3899	21.3086	21.4762	21.0973	20.9595	21.3531	21.1021	21.0167	21.197	21.3629	21.5196	21.1972	21.1684	20.7139	20.6852	20.9901	20.8274
A0A0B4J2D9	22.9326	21.2268	22.4215	22.1666	20.9412	22.2003	22.1535	22.5942	22.2231	21.8568	21.9875	22.3531	22.0656	22.1384	22.1375	22.5662	22.2561	22.3507	22.3664	21.8005	21.3796	21.1745	21.9637	22.1488	22.2636	22.453	21.8043	22.6307	22.6693	22.4277	22.2078	21.9469	21.0486	21.2637	22.1032	21.6267	22.8427	22.9159	21.0141	21.5228	21.889	22.4065	21.8914	22.5544	21.9808	21.1877	21.2698	22.783	21.7452
A0A0B4J2F0	19.7193	21.0396	21.0754	21.2183	21.8229	20.3712	21.5023	21.176	20.7752	20.6932	20.6262	21.1647	20.8534	21.0274	21.3954	21.5115	21.6873	21.0837	21.114	19.3576	20.4143	20.9259	20.8903	20.6841	20.473	20.6791	20.3229	20.9817	20.9907	20.3735	19.3153	21.0487	21.5285	21.1043	20.6293	20.9449	20.6146	20.9116	21.3467	20.6706	18.315	20.9555	21.4143	21.1096	20.5552	20.8093	20.9517	20.6593	20.8479
A0A0C4DH24	22.8062	21.9376	22.1568	21.8708	24.12	25.1591	21.8859	22.0068	21.0842	22.062	20.4654	22.9933	21.9987	21.6218	24.7723	25.3799	22.4127	21.295	22.7052	24.6838	22.7444	21.4241	24.4452	23.4911	20.8763	21.4225	24.1567	24.3297	23.6454	23.5543	24.824	22.2815	23.6659	23.4153	20.0085	21.2476	21.6819	22.2978	21.1408	21.6959	22.5756	21.3219	21.4158	21.3864	24.5112	21.3398	21.9373	23.5779	21.1028
A0A0C4DH25	24.9869	24.9249	24.5177	24.2017	24.9061	25.0644	25.3023	25.2314	25.4568	25.3663	24.9489	25.5535	25.4503	25.1403	26.1787	24.8731	25.2843	24.5508	25.1171	25.1059	25.2504	24.9253	24.9711	25.0387	25.6583	25.162	24.5381	24.5842	26.1162	24.8972	25.4775	25.1417	24.8928	25.1137	24.7097	25.0746	24.8398	25.327	25.0244	24.5569	24.5979	25.1093	24.5075	25.5888	24.7484	25.7795	24.6603	25.5288	24.4583
A0A0C4DH29	22.1989	21.1242	20.5789	21.3613	21.0808	21.8103	22.7985	21.8103	22.7613	20.9564	21.6591	21.2348	20.3118	20.8005	19.9228	19.2286	21.3588	22.1147	22.2655	20.768	20.9755	22.2096	20.437	20.231	21.2776	20.3275	21.7998	22.1314	21.295	21.5863	22.1895	21.7833	22.3559	21.2953	22.7746	22.6221	21.9745	20.7075	21.1856	22.4437	20.7633	21.2598	22.8384	22.2369	22.4306	23.0745	21.9944	22.3261	21.0572
A0A0C4DH31	23.4673	22.9902	23.2131	23.7237	22.9407	22.9054	23.1212	23.385	22.8884	22.987	23.0267	23.3272	23.3053	23.3737	23.4783	23.4904	23.7512	23.3057	23.1242	22.5273	22.771	22.7997	23.1378	22.6847	23.3863	22.7693	22.998	23.2143	22.6785	22.9747	23.1232	22.8373	22.9377	23.0524	22.907	22.9365	22.218	22.6795	22.8734	22.6579	22.8001	22.8824	22.8622	22.8335	22.8401	23.1652	22.8177	22.7193	23.0617
A0A0C4DH32	21.091	21.0608	21.1406	20.3045	21.0423	21.4624	21.2405	19.6513	20.3074	19.7007	20.0866	20.202	19.9298	21.5124	20.954	21.3317	20.9128	19.1209	20.79	20.5085	21.9401	19.7107	18.9643	20.2855	21.1994	22.1087	21.4503	20.9984	21.9069	19.8494	19.3024	20.5113	22.0115	20.4056	19.537	21.2761	20.2083	19.8277	20.7534	20.6454	19.794	18.3125	20.5731	21.216	20.1737	20.1253	21.3896	19.4469	20.4886
A0A0C4DH33	21.8696	21.5171	21.4169	21.0736	21.7551	21.4086	21.8908	21.596	21.5472	20.5341	21.73	21.9385	22.4702	21.9222	21.9039	21.6778	20.9797	22.503	21.5553	21.5674	21.5182	21.2946	21.5436	21.4477	21.0994	21.7836	21.7271	21.8808	21.6128	21.1641	21.6422	21.7033	21.3227	21.688	21.9017	21.3789	21.5742	22.4216	21.1571	21.7734	21.9257	21.2224	21.3061	21.8136	21.0472	21.0849	20.8799	20.8767	21.6818
A0A0C4DH34	21.8854	22.0789	22.6727	21.1636	22.0649	22.0087	22.4378	22.5233	22.2019	21.9587	22.2094	22.1775	21.9421	22.0212	22.8362	22.0815	22.0926	22.3073	21.5373	22.413	22.7698	21.3824	22.1936	22.4793	22.6346	22.3174	22.1592	21.9574	22.5947	21.7797	22.5195	21.2671	22.2933	21.7962	22.3465	21.7839	22.3183	22.2927	22.3335	22.1336	22.5199	22.0651	21.6682	22.1076	22.2475	22.104	22.535	22.0061	22.525
A0A0C4DH35	25.2408	24.5114	24.2572	24.4371	25.0996	24.6493	25.6016	25.4772	24.191	25.7178	25.6436	25.4407	25.8746	25.2837	26.402	25.0112	25.2099	23.7675	25.3722	24.8573	25.3039	24.8934	25.5262	25.5508	25.8282	24.521	24.8354	25.3615	25.7995	25.594	26.4556	25.5842	25.3057	25.4829	25.6915	25.4495	24.9949	25.4078	25.3354	24.6483	24.6762	25.5665	25.5288	26.0764	24.7693	24.755	24.9903	25.3019	25.0595
A0A0C4DH36	22.7984	23.0434	22.4284	23.1175	23.0552	21.8627	22.7467	23.0588	22.5629	22.946	22.7278	23.1881	22.5624	22.4253	22.8083	22.6195	22.6804	22.1566	22.7286	22.5792	22.9139	22.1911	22.9418	22.9421	22.9799	22.5474	22.3957	22.6818	22.5589	22.5061	22.8746	22.7749	22.8115	22.8861	22.4746	22.8886	22.517	22.3829	22.6472	22.3796	22.5504	22.8768	22.7502	22.8755	22.5007	22.8159	22.7256	22.8226	22.8411
A0A0C4DH38	23.2708	22.7408	23.1623	22.7045	23.0497	23.1971	23.048	23.1365	23.0237	22.2578	23.2817	23.1233	23.5837	23.8242	23.2945	23.5702	23.0427	23.0419	22.8649	23.144	23.5354	23.1284	22.9908	23.5837	23.3798	22.603	22.2178	23.2274	23.3981	22.8498	23.7262	23.4976	22.9374	22.354	22.143	23.6539	22.9368	23.4535	22.287	22.6565	22.3746	23.3982	22.8532	23.2946	22.6464	23.2993	22.7778	23.2644	22.7787
A0A0C4DH39	21.7355	21.8884	22.7895	21.7217	20.725	23.5941	22.6698	23.4744	23.3645	24.4292	24.6624	22.3241	23.1139	23.1396	24.2985	20.7825	23.2904	21.8994	22.5148	22.1362	22.5481	23.1536	22.037	23.2323	23.6525	19.5417	23.4051	23.206	22.7672	23.4552	23.2206	23.5391	24.0844	22.2773	23.2582	23.1718	22.8702	22.9954	22.7229	21.3193	22.7972	23.2221	21.4249	23.4334	22.7833	22.684	23.3353	22.0164	20.9558
A0A0C4DH43	22.4997	21.6937	20.4694	22.4219	21.9614	18.4349	19.5049	17.7311	19.159	22.3668	22.5568	19.9735	21.3618	21.285	21.7367	18.8535	19.0984	21.8303	21.5959	21.4453	22.8749	21.7353	21.7946	19.6345	21.228	21.6958	21.0121	22.4071	22.1637	21.5679	21.6288	19.1736	22.7486	21.4476	21.0211	21.9734	19.7372	22.3745	21.9665	21.1401	21.7623	18.574	22.4239	22.5054	19.0035	22.4045	22.1567	21.4283	18.9683
A0A0C4DH67	23.8999	22.5216	22.9372	21.3999	23.4298	22.6592	22.6793	21.9953	21.9427	20.1802	21.957	22.4965	22.7808	22.8795	22.723	23.7653	22.7899	23.7171	22.8383	22.9832	22.2168	23.1125	23.8791	23.4412	22.4565	22.8397	22.7779	22.1961	22.8686	21.8062	20.6448	22.8093	19.9921	24.2841	20.7468	23.434	23.3608	23.7764	21.3429	22.3521	23.9678	21.1475	21.7556	19.8716	24.7275	21.6612	22.6872	21.4072	22.6476
A0A0C4DH72	24.763	24.1337	24.1577	25.1361	24.431	24.7949	24.4781	24.0735	24.6383	24.3652	24.8019	24.1676	24.9485	24.9331	22.8525	24.3866	24.2773	24.3007	23.3147	24.97	24.6549	24.2257	24.8303	23.4782	25.2147	23.473	25.5341	23.3926	23.8426	25.06	21.947	23.3533	24.0138	24.3362	24.152	20.6079	24.1211	24.1341	24.0119	24.9787	24.7761	24.4384	23.7943	24.3366	24.9014	24.2718	25.3324	25.2952	25.1541
A0A0G2JS06	21.8369	NA	22.1509	22.0091	22.82	22.5719	21.9414	20.7057	20.9047	22.4063	22.5475	23.2418	21.7804	23.0195	22.8352	22.5866	22.5034	23.328	21.6786	23.0012	22.9152	23.4103	22.7755	23.2467	23.0134	21.8131	22.7343	21.9535	21.6104	23.4851	21.5443	22.7177	22.3569	22.7901	22.7371	21.5996	22.6047	22.3794	21.7097	22.9624	22.0833	22.6658	22.9994	21.9736	21.8827	22.7271	23.1727	23.2834	22.4519
A0A0J9YVY3	22.3652	21.243	21.0193	21.0661	21.263	21.1489	20.9199	20.534	19.969	19.5994	21.0151	20.9159	21.4226	21.5841	22.1176	21.453	20.9544	20.8046	21.1197	20.7277	19.8655	20.9202	21.3827	19.4141	20.4519	21.5553	21.2246	19.4127	20.2404	20.6182	21.24	21.0705	19.0289	19.4722	20.9209	21.6474	20.0995	21.8379	21.5649	20.5099	20.6477	21.3097	20.9877	19.7061	19.7096	20.6834	18.8568	21.3601	18.7035
A0A0J9YX35	22.9819	23.4938	24.1074	23.9721	23.1406	23.191	23.7956	23.5461	23.3118	22.9586	23.3757	23.491	24.0928	23.6787	23.278	23.6297	23.7161	23.5477	23.2407	24.4352	23.9242	23.1168	23.373	23.5787	23.6323	23.7699	22.6474	22.844	23.1657	23.4363	22.7559	23.0994	23.3029	22.6202	23.0065	23.0085	23.5017	23.6999	23.6359	22.9572	23.1673	23.2346	23.3659	23.1998	23.3238	22.9188	23.7881	23.8287	23.5851
A0A0J9YX94	16.5344	17.0082	18.639	19.2165	18.6913	17.8232	16.3152	18.4862	18.5016	18.2647	17.3976	20.4196	18.5454	17.4275	19.7971	19.6471	17.518	18.55	16.4622	17.9609	16.1307	18.8815	17.8997	16.0519	19.4892	18.5623	18.8324	17.2253	19.2543	15.8937	16.7298	19.8803	17.8905	19.3795	19.546	17.5974	17.4839	16.4839	15.914	16.6253	16.9488	18.3485	17.0507	19.0502	16.3886	16.7414	17.487	19.7662	18.4742
A0A0J9YXX1	21.0489	18.916	20.8207	21.1788	23.1404	23.0236	23.1397	21.2197	21.1393	23.181	21.1545	21.0527	20.4441	20.3892	20.8537	20.8651	20.7704	20.6944	20.8006	20.5612	21.3536	21.1738	21.212	20.6186	21.7278	21.3707	21.1846	21.1492	19.3295	21.2071	20.8905	21.5484	20.7378	21.822	21.2507	20.8539	21.4936	23.3899	23.4561	21.6753	21.0136	23.7745	20.3352	21.4655	20.7235	20.6434	23.2757	23.3952	20.3095
A0A539	20.8252	16.7603	16.6745	19.4138	14.8475	18.8638	14.6068	13.6655	19.4653	19.3081	19.0103	13.9242	19.3975	20.3906	19.2604	19.8433	19.4059	15.9725	16.1962	20.4476	18.9574	16.6645	14.415	15.8052	20.0588	16.8495	15.9189	14.5126	20.2425	16.5525	18.9932	19.6042	19.2641	19.0849	19.8825	18.3979	19.3558	20.188	19.4557	17.3495	19.4259	16.0073	19.3652	19.1554	16.0055	19.6086	19.291	20.4912	14.7332
A0AV96	21.8493	21.713	21.8343	21.9117	21.5123	21.0622	21.7271	21.5811	21.0537	21.901	22.0675	20.746	21.5763	21.4895	20.9839	21.0774	21.5156	21.0881	21.8005	21.33	21.5364	21.682	20.9808	21.1869	21.4004	21.2583	22.2169	20.8418	21.5597	20.9514	21.2618	21.5676	20.9844	21.4897	20.8189	20.931	21.7023	21.515	21.0734	21.0595	21.3451	21.3344	21.7101	21.5396	21.4907	21.6211	21.4946	21.3682	21.4442
A0AVK6	17.7578	18.0291	17.1899	17.4622	17.8702	17.6594	16.7743	18.7034	18.0878	18.4083	18.5046	16.5936	16.8047	18.0209	16.6725	16.6787	15.3595	16.0854	17.7562	17.0143	17.0323	18.0569	17.0308	16.6395	16.9357	18.0494	17.1055	18.1616	16.9057	18.0983	18.4411	18.8093	18.4869	17.6888	18.0194	18.0369	17.9396	18.7285	16.9892	17.2897	17.3459	16.81	16.793	13.259	17.1277	19.0069	18.8637	16.9082	18.1111
A0AVT1	17.9138	18.0348	18.2125	18.5662	18.2039	17.8459	18.4174	17.8947	18.7592	18.4765	18.4388	18.0536	18.4926	18.2941	18.7697	18.5162	18.1171	18.504	18.5534	18.2043	18.1536	18.4702	18.1263	18.3818	18.7982	18.6292	18.3792	18.3937	18.3984	18.1006	18.4577	18.3508	18.1059	18.5436	18.8688	18.3403	18.0615	18.4237	18.1833	18.4952	18.5249	18.3523	18.7856	17.9266	18.5432	18.5637	18.8162	18.8003	18.9537
A0FGR8	20.8679	20.7316	20.4817	20.9026	20.5462	20.4711	20.6897	20.5692	20.7343	20.0138	21.0534	20.9295	20.9379	20.6213	20.5806	20.655	20.8993	20.8615	20.8642	20.7485	20.4153	20.5764	20.6091	20.7381	20.8511	20.785	20.6159	20.7867	20.5015	20.6621	20.9554	20.7852	21.0984	20.829	20.6272	20.9721	20.6264	20.753	20.8925	20.9489	21.0153	20.8084	20.6504	20.7554	20.9142	20.357	20.8384	20.5337	20.8736
A0MZ66	20.3532	20.3571	20.5482	21.142	20.6511	21.5962	20.1191	20.3605	20.3257	20.7569	20.6269	22.1723	20.4393	20.3886	20.6682	21.0241	21.3398	21.5622	20.1124	20.2833	22.2686	21.7775	21.4931	19.8688	20.7147	20.5825	20.618	20.6881	21.8067	21.9557	22.0713	20.5782	21.8671	22.0113	21.1071	21.8724	20.9692	20.3774	21.182	21.0157	21.3729	21.9374	20.7205	21.5748	20.2907	21.5247	20.6607	20.8657	20.7282
A1A5D9	24.7554	22.298	25.414	23.0425	23.1615	23.2982	24.7137	24.8428	25.062	24.3847	24.5357	24.3301	24.8717	24.1647	24.7657	23.8575	23.5427	22.609	23.4239	24.4972	24.87	24.4553	23.0511	25.0004	24.3815	23.161	23.3258	24.3791	24.4991	24.8023	25.1442	22.6487	24.8771	22.6418	24.5454	24.0025	24.3575	24.809	24.6244	24.5522	23.0709	21.9682	23.8981	25.8926	21.7984	23.5839	23.599	24.7745	23.2956
A1L0T0	19.2718	19.1093	19.0121	18.9428	18.542	19.3228	19.208	19.2559	19.054	19.0525	19.2655	18.6713	19.2918	19.1274	19.0926	18.985	19.5644	19.2689	18.6864	18.3905	18.8756	19.3845	19.11	18.5029	18.7868	18.8974	19.1002	18.3563	19.1828	18.8409	18.9947	18.7951	19.4448	19.3272	18.7196	18.7499	19.2692	19.0824	18.9002	19.1829	19.3238	18.8886	19.6749	19.0803	18.7385	18.7692	19.0748	19.0915	19.1606
A1L390	19.0046	14.8875	16.4511	18.8768	14.2312	15.126	14.2983	18.804	14.9506	18.0444	17.4135	20.0369	15.9012	17.9558	18.953	18.0788	18.7447	15.9349	16.2908	17.856	18.4552	15.795	18.1932	17.0188	15.2863	16.321	18.4996	14.9291	18.9528	17.9998	18.6952	16.6357	15.3607	17.5465	19.3214	16.7809	18.2824	16.4424	18.9166	18.5336	16.5937	18.3734	17.8096	18.7131	18.6092	16.9255	14.9926	15.6625	17.3407
A2RRP1	18.9885	19.0833	19.3467	18.7373	18.9104	19.5401	19.3399	19.3948	18.4489	19.1831	18.8985	17.6961	18.837	19.1483	18.9375	18.8224	19.3937	19.238	17.7412	20.1362	19.3906	18.9216	18.5348	18.9434	18.1972	19.0592	19.1137	17.7052	19.1224	19.4861	19.5692	19.2448	18.8403	19.0054	19.333	19.2608	18.8415	18.8326	19.1166	19.3827	17.96	18.661	18.8539	18.5928	17.5368	19.5164	18.965	19.5151	19.4337
A3KN83	19.4863	22.5226	20.3866	21.2183	19.2719	19.6515	20.0042	20.3461	21.7589	20.2245	19.745	21.2837	21.3701	19.533	19.8142	20.8799	19.4971	19.0999	19.9842	21.3661	19.8939	19.5846	18.7289	19.5204	21.5355	20.0224	21.6659	21.0786	20.6992	21.1523	19.1423	18.614	21.2034	20.7623	21.3224	20.0775	18.4599	21.6772	19.4283	20.8496	20.7831	20.4845	21.4067	21.1119	17.5898	21.2134	20.6427	17.8834	19.7931
A4D0S4	23.1356	20.9738	22.3522	21.72	19.7485	18.6668	20.0746	20.9436	23.5898	22.3872	21.934	20.8975	23.2494	23.1621	22.3003	20.164	22.2527	23.1711	22.989	22.3078	20.0853	22.0526	21.2553	20.5224	22.8959	19.6752	23.8431	23.5841	23.0309	21.8822	22.9611	23.139	18.9773	23.6441	23.1986	23.6633	22.2707	19.8466	19.5008	22.5482	22.3333	21.6294	21.5408	20.5637	23.3873	19.9618	19.9843	19.8324	21.1075
A4D1P6	20.8244	20.6154	20.3	19.7746	20.4665	20.0268	20.5578	20.8254	20.1834	20.6498	20.9398	19.8055	20.7481	19.5844	20.1994	20.3781	20.836	20.1706	20.599	20.4952	19.9605	20.3908	20.4558	20.2372	20.2296	19.7889	20.4945	20.3711	20.3733	20.3616	20.4685	20.2305	20.0476	19.9841	20.3824	20.9073	20.2833	20.1222	20.1019	19.8588	20.3854	19.8557	20.1721	19.4174	20.5321	20.0922	19.6586	19.6246	19.4743
A4D263	16.8004	17.839	16.9998	16.4471	16.1904	15.6843	16.721	17.191	16.7181	16.3895	16.854	16.5527	16.0297	16.2393	16.3485	16.5395	16.1674	17.1413	17.7838	16.4895	16.0368	17.0717	16.2525	16.8255	16.9631	16.3119	15.8566	16.5344	16.6407	16.8424	16.2424	18.0906	21.2211	16.529	16.935	16.7446	16.4867	17.6372	16.897	15.9737	16.1918	16.1094	15.8207	15.7561	16.0329	16.1214	16.4244	16.2283	16.2388
A4FU69	21.3286	21.0115	20.8282	20.8984	20.5447	20.856	20.3627	21.1115	20.4606	20.6788	20.9405	21.351	19.6128	20.2774	20.3144	21.1106	21.6634	21.0801	20.7927	21.2652	19.7758	20.9719	21.3709	20.3957	21.4205	20.2622	20.3223	17.728	21.4146	20.4479	20.3631	21.4331	19.7284	19.8852	21.5473	21.3505	19.7787	20.2994	20.703	20.5261	20.9441	19.5499	21.3599	21.6183	20.8804	21.1923	20.7746	20.7567	20.2629
A4UGR9	22.838	23.083	23.1	23.3131	23.2703	23.4137	23.0472	23.2781	23.0731	23.4974	23.3767	23.2247	23.5457	23.6601	23.8647	23.5728	23.6386	23.528	23.5534	23.228	NA	22.4816	22.5742	22.8973	22.6794	21.3041	22.7086	21.7619	23.3979	22.5959	23.0115	23.5226	23.3505	23.105	21.4631	23.1493	22.8124	22.9821	21.6559	23.526	23.0092	23.0766	21.3327	23.4083	22.9422	23.8091	23.3719	22.5909	22.495
A5A3E0	18.2274	18.7016	18.676	18.8584	16.6268	19.2466	19.828	19.7244	19.9549	19.5261	19.7072	18.0102	18.1738	17.1641	20.3273	18.2182	18.6126	18.7148	19.6012	19.1171	20.0986	19.3867	19.9049	19.0121	19.5124	19.469	20.1628	19.6125	18.9122	19.3951	19.796	18.0415	18.7915	19.1267	19.7147	20.0167	21.02	18.0818	20.8706	18.992	17.6001	19.6901	19.2368	18.9787	20.5165	19.7544	19.3307	18.2256	19.9907
A5D8V6	22.0366	22.4324	21.8983	21.7519	22.0641	22.0404	22.4161	22.0738	23.0955	22.1462	22.3783	22.2469	22.5892	21.6443	22.5775	21.7013	23.2529	22.527	22.2209	21.4543	23.0777	23.2102	22.7861	23.0382	23.1537	22.5549	22.3532	23.0132	22.9012	23.3534	23.3259	23.3401	23.1081	22.9604	23.1584	23.6722	23.0622	23.4692	23.2199	23.6481	23.5304	23.3419	23.8669	23.4927	23.2891	23.7365	22.9638	22.9017	22.8035
A5LHX3	18.1943	21.0527	18.1012	17.566	17.8279	16.5162	17.6525	17.6025	19.1116	17.3121	20.0943	19.0171	19.2117	18.6013	18.2549	17.3269	18.1825	19.5118	17.1962	17.7753	18.0972	16.8662	19.4939	18.6435	21.1285	20.0179	20.3222	19.5945	21.251	18.2924	19.4487	18.4078	12.1574	19.2442	19.7465	19.4377	17.7522	18.3334	17.2374	21.7921	19.1156	16.3244	18.4789	19.3927	21.0457	22.0654	20.1714	21.3237	19.5196
A5PLL7	17.5799	17.1466	18.4977	18.1932	17.6413	17.2699	17.7028	17.893	17.3394	19.3145	18.3509	17.0618	17.1321	17.7932	17.6287	16.8213	17.9612	19.3379	17.5431	18.5258	18.2963	17.4696	18.1924	16.9165	17.8377	17.9664	17.7374	16.9237	16.7612	17.891	18.033	18.4058	19.2061	16.6446	17.8178	17.6275	18.3456	18.0128	17.7864	18.904	17.9088	17.8233	17.5817	17.3289	19.3307	18.4632	17.7673	17.2983	19.2133
A5YKK6	20.3071	20.1183	19.915	19.9757	20.1071	19.9478	19.8915	20.1517	20.32	19.7393	20.0638	20.0208	19.6454	20.5269	20.3907	20.2637	20.1157	20.5981	20.4279	20.0374	20.2723	20.2869	19.6052	19.8674	20.0888	19.7895	20.5477	19.4989	20.2464	20.2074	19.795	20.334	20.4951	19.7084	19.9156	20.0954	20.2463	19.813	20.48	20.0565	19.8034	19.7729	19.5006	20.2273	20.1626	19.9017	20.0797	20.2118	20.3009
A6H8Z2	20.5753	20.4454	18.6291	20.2157	20.8192	19.6057	19.7327	18.329	17.5457	18.618	20.0709	17.836	17.9281	21.0458	19.4882	20.3859	16.6699	18.7634	19.8929	18.3216	20.0918	20.9823	18.0415	20.5477	20.3492	18.8405	20.4696	20.7065	20.5352	20.3944	16.8418	18.5593	20.6038	19.2034	18.2246	20.5806	20.3347	18.014	20.2153	18.1665	17.1552	20.7718	19.8331	20.19	18.8264	18.359	18.5218	17.8655	18.5472
A6NC57	9.75236	8.46053	11.2847	11.1489	12.9466	11.7466	8.77599	12.698	12.4705	8.9846	8.87186	10.4332	8.26563	9.1545	9.05976	7.46794	7.03756	14.1591	7.30353	8.39862	9.32951	9.02432	9.15071	9.08964	9.27835	9.93737	7.58773	13.2392	8.66379	8.99428	8.98232	11.0398	10.8604	10.1795	10.1982	8.7906	9.52887	10.1085	13.2121	8.63172	6.91895	9.30478	7.16527	12.2447	13.1689	9.68847	8.31792	7.72182	9.43797
A6NDB9	23.211	22.9032	22.9248	22.8849	24.2066	22.6483	24.07	22.8819	23.0287	22.696	22.845	23.1265	23.1463	23.1036	22.2899	22.9958	21.1225	22.9432	23.2255	23.1047	24.2413	22.5667	23.0274	22.3782	19.9148	23.3629	23.361	22.4134	23.2268	23.276	21.9179	22.1	22.5942	23.5112	23.2824	23.158	22.8554	19.7366	23.7088	22.8906	22.4196	21.0729	23.2373	23.1585	22.4936	22.7619	23.1821	19.6346	22.4129
A6NDG6	20.657	20.946	20.3959	19.7736	21.531	21.1143	19.6932	21.9433	20.8845	20.2553	19.4965	21.5619	19.944	18.8638	20.3735	20.2925	20.9491	19.4554	19.8989	19.474	20.9412	20.0498	20.0847	20.3718	20.5064	20.7296	20.5506	20.3503	20.6493	19.9576	20.885	19.1514	20.686	19.6279	20.7645	20.1474	20.3217	18.9821	21.1017	20.2591	21.3151	21.4163	20.7126	19.9088	20.6064	19.9172	18.7536	20.5594	20.6727
A6NDU8	19.4062	19.4825	19.5186	NA	18.2815	19.8152	17.736	17.9499	17.0214	18.2733	17.6451	17.7092	17.9354	18.9011	17.6111	18.8073	18.6303	19.4169	19.0669	19.5914	19.2168	18.3168	17.1018	17.1622	19.3493	19.6601	19.607	18.7325	19.011	18.1067	18.5191	18.6483	18.7959	18.9515	19.1285	18.873	17.4887	17.7569	18.0478	19.0409	18.0407	17.0975	18.3641	17.4299	18.8471	19.2679	18.1854	19.009	18.0917
A6NGN4	11.0786	8.71042	NA	10.9199	11.3132	7.52021	NA	NA	10.7352	7.47651	NA	11.1001	8.1538	10.1335	11.0713	7.49643	NA	10.7313	11.9975	11.3586	8.3699	8.10329	10.9322	8.53927	8.23266	NA	7.80817	10.9869	11.3103	10.3233	11.5923	8.36666	8.78084	11.7738	11.6575	8.95396	NA	NA	10.634	12.1654	9.03118	8.92519	8.8074	8.96291	11.096	11.5221	11.7874	NA	NA
A6NGU7	16.9594	17.0723	18.2688	17.3887	16.7599	16.1637	16.1349	17.9276	17.7553	17.4199	16.983	17.0703	15.8049	16.4284	16.2015	18.1685	14.8164	15.4936	15.877	17.1592	17.8329	16.9346	17.1008	16.8219	17.324	17.4569	18.333	16.6467	17.0545	17.2563	17.6756	17.9084	16.9047	17.0564	16.4058	17.0783	17.0718	17.9094	15.8789	17.5638	17.655	16.8144	17.0923	15.0372	17.4429	16.1064	17.0967	16.7776	17.2677
A6NHL2	15.9879	17.1374	16.4245	17.6957	18.1851	18.9563	16.4706	16.5901	19.3361	16.5439	14.751	17.9438	13.9561	15.5072	18.6881	20.0685	17.7619	18.669	16.6795	15.993	19.4519	17.9251	14.4186	18.3894	20.3942	17.444	18.207	18.3747	17.0663	18.2586	17.0108	19.2736	19.2831	18.092	18.738	15.4665	14.3004	19.52	20.8759	18.2757	16.6927	20.053	15.4853	16.4717	18.9274	19.5708	18.7769	19.1383	18.4585
A6NHQ2	10.1388	10.0149	9.09171	11.7747	14.7648	9.2403	9.48	9.96932	9.10998	10.2362	11.0817	8.31728	10.1698	7.28657	9.40543	8.90968	9.63745	9.58181	9.78118	13.7209	10.0736	10.3156	10.0878	10.173	10.058	11.1417	9.71007	9.2702	10.3778	9.75886	10.4623	10.7383	10.1447	10.3548	14.012	10.128	10.1966	9.93161	9.43525	9.90956	10.0013	9.70043	8.48161	8.01231	7.74442	10.1909	10.0295	9.86033	9.95196
A6NHR9	18.0446	18.8539	18.4885	16.7261	17.5275	17.8598	17.0979	17.0258	17.6651	17.7112	16.2143	18.2741	17.2997	17.6114	18.2313	18.4512	16.8014	18.3147	18.0473	18.543	18.141	17.7615	18.7297	18.2382	18.9172	17.9205	17.8195	17.4835	17.9035	19.1253	18.0085	18.1934	17.2997	18.0133	18.9473	18.5637	19.0617	18.4086	18.5811	17.7461	18.7981	18.2046	17.7941	18.8369	18.009	17.3662	18.712	17.5443	18.2182
A6NHS7	22.5442	20.4619	20.7566	19.6613	22.0071	20.8625	20.8204	21.6189	22.0424	21.4636	21.2368	19.6542	20.3739	19.6497	21.3782	20.3527	20.1227	21.5615	20.7655	21.9651	18.7885	19.4333	18.783	21.6252	21.1792	21.2783	22.0618	21.6491	20.9223	20.1056	21.1347	21.3533	21.2468	20.8338	19.8748	21.1441	20.7604	20.5689	21.2031	20.4396	20.0721	21.3682	20.6009	18.8228	21.265	20.4114	19.6183	18.6922	21.236
A6NI28	18.3312	18.89	19.9366	17.1327	18.2791	16.0531	19.2909	18.9776	20.1363	18.4934	19.1967	18.1642	18.2556	18.6355	19.0764	17.7208	20.4731	16.8466	18.8523	18.6257	17.9819	18.6786	17.9724	18.446	18.5067	18.3705	17.7869	18.1155	18.4814	19.5184	18.4092	19.0346	18.9472	18.2908	19.8923	19.9098	18.6017	19.2475	18.3904	18.1854	20.1641	19.4226	18.2416	17.1221	18.62	17.7872	18.9205	18.2801	17.5128
A6NJG2	21.9515	20.9356	20.4865	21.4594	21.5892	21.6998	21.513	21.3295	21.4227	21.4772	21.491	21.3197	21.3614	21.7925	21.0845	21.1871	21.611	21.4758	20.6921	21.6527	21.4105	21.567	21.1141	21.7168	21.5487	22.3137	21.5683	21.635	20.8661	21.1742	21.3935	21.5742	22.3284	21.7556	21.5728	21.5314	21.3274	21.4178	21.2562	21.4268	21.9339	21.6671	21.3721	21.4463	21.5058	21.0933	21.4722	20.1807	21.9315
A6NK58	18.042	15.3214	16.6063	19.0581	19.923	17.0453	18.8602	19.2581	19.7761	15.1552	17.5068	20.4832	16.9073	19.8861	19.7883	18.5678	18.8582	19.8246	17.5622	19.4179	19.0795	15.1096	16.3535	19.9988	19.8304	19.3239	19.3445	16.8307	17.3299	19.1571	17.7314	16.138	15.8253	19.9002	16.7853	17.5725	19.1045	19.1999	17.5373	17.4133	19.1151	19.3469	19.8316	17.7344	16.6767	18.8852	16.3575	17.8608	15.8752
A6NKF1	20.246	19.2476	20.2216	20.1186	21.3549	19.2804	20.4393	21.0144	18.6656	18.7751	20.6596	19.8343	20.7942	20.1661	20.9738	20.1826	20.4466	19.9348	20.5665	19.9645	20.3104	20.9797	20.9755	21.0471	21.1424	19.9731	20.3266	20.3782	20.679	21.514	21.1145	21.183	18.4297	20.0581	20.5023	21.2238	19.9421	19.2736	20.939	21.3185	20.5186	20.7971	19.438	19.2533	20.5405	21.2823	21.0631	20.9655	19.0607
A6NMZ7	23.4634	23.1367	23.7594	24.23	24.0184	23.5746	24.2915	23.4818	22.7425	22.5067	22.6676	23.4293	23.4919	23.2382	22.0529	23.6252	22.9347	23.6229	23.706	23.5776	21.9177	24.5197	21.9298	23.6133	23.642	23.8545	22.715	23.4889	22.3834	24.0975	22.9063	23.1446	23.2163	23.3128	23.1609	22.8842	23.109	23.426	22.3589	23.5835	23.7699	23.6196	23.6167	23.6837	23.1853	22.7186	23.7624	20.6658	23.1147
A6NNH2	14.6283	15.8972	13.7268	16.9317	20.1769	15.0516	15.9597	15.3204	15.4658	15.4589	15.9323	15.8016	14.6459	19.1025	15.9455	18.4047	14.8475	15.164	17.6372	18.0512	14.7975	14.1698	14.7333	14.373	15.8698	15.3636	16.3454	15.7336	14.0474	14.0885	18.1782	14.3398	15.762	11.9591	19.5047	13.4784	14.8385	14.6296	15.8032	13.4379	15.1409	16.5976	15.5139	17.9397	15.1239	14.3939	15.2312	15.2121	16.661
A6PVY3	15.1505	17.2783	14.8139	12.9123	17.2928	14.67	14.4857	17.7976	18.8164	15.4194	16.496	14.7589	18.1504	19.4581	19.5298	13.7173	18.7295	NA	NA	16.806	17.1733	14.9314	17.9069	14.5382	NA	18.8151	13.9304	19.6761	16.8616	16.7245	16.1793	12.852	14.9234	17.2563	NA	14.5007	14.22	14.3659	19.1311	18.6079	15.8725	13.0766	NA	17.0427	15.5936	NA	18.3544	18.7328	18.0472
A8K979	17.7304	16.6915	16.9016	16.8833	15.7899	15.6245	17.374	15.6887	17.4154	17.9675	17.555	16.6374	17.2555	16.8175	17.0086	17.3655	17.3603	15.0917	16.8989	15.4092	17.2562	17.9201	18.1543	17.297	17.856	16.6785	17.7173	15.2111	16.1982	18.3235	17.1515	18.032	17.5417	18.3621	18.3041	18.2331	18.7569	16.1151	17.7865	17.8124	17.7596	17.1688	17.9946	15.9073	16.1391	17.885	17.5982	17.017	17.5756
A8MTB9	20.8478	20.9587	20.7806	21.1816	21.1362	20.2792	20.4701	20.9823	21.4107	20.8937	21.0034	20.8126	19.866	19.7219	20.2623	20.829	21.6092	21.5451	20.3397	20.22	21.0686	21.3729	20.9998	20.8142	20.7337	19.607	21.5509	21.1984	19.4998	21.2169	21.5195	21.5701	21.0964	21.3291	20.0078	21.5069	20.0412	21.4413	19.6353	20.9178	20.0238	19.7876	21.4036	18.5103	21.0384	21.2664	19.8019	21.4613	20.2357
A8MV65	21.1803	19.963	20.2184	20.0985	21.5113	19.9096	21.0035	21.2288	20.3007	20.9601	20.7099	21.3501	21.9258	19.6202	20.1403	20.4181	20.6684	20.8497	19.7614	20.2929	20.3799	20.7923	20.1907	21.6634	21.8547	20.3587	20.424	21.6439	21.4183	20.3448	21.5225	21.2767	20.8073	22.2911	21.0124	20.4508	21.0432	20.4633	20.6283	20.4779	20.8221	20.5659	21.0895	19.2754	20.6537	21.1319	20.8019	20.5948	20.198
A8MXV4	22.4234	22.7035	22.1794	22.7482	22.9422	22.2135	22.3431	21.6557	20.7416	22.4352	21.7515	22.1201	21.7398	21.4935	22.3935	22.3079	22.5197	22.4264	22.2196	20.0718	22.1926	19.9684	20.0721	22.1719	22.49	21.295	20.0498	22.4346	21.8634	21.8716	22.1109	20.8097	20.6435	22.0132	22.2184	22.4443	22.5529	22.141	21.9055	21.048	21.8577	22.432	22.2505	22.4152	22.3246	22.5534	22.3837	21.6344	22.361
A9UHW6	17.3155	12.4135	16.2677	13.7064	12.7942	12.5949	15.529	15.8727	13.0828	13.4813	15.5306	13.2918	15.3149	15.3303	14.4227	17.0605	12.9441	12.0784	14.7457	11.9892	13.3455	16.4944	15.2488	15.446	13.8234	13.9728	15.0687	16.1356	13.1348	13.3747	15.3663	14.0657	15.4755	12.7655	12.5334	16.3051	15.5315	15.53	13.598	16.1711	17.3957	12.8423	10.1088	14.0617	16.7161	16.1388	13.6361	16.3002	13.0996
B2RTY4	21.7578	23.6555	24.0685	23.9504	24.3195	24.1819	23.7622	24.2626	23.8569	24.4176	23.8621	23.9286	24.0268	23.998	24.5533	24.0533	24.4149	23.9098	24.2318	23.7766	23.4953	23.8808	21.1733	23.9675	22.4321	23.8145	24.1186	23.731	23.5694	22.0807	24.356	24.0035	24.0546	24.2538	24.0879	23.9297	24.1301	24.6223	24.2283	21.2682	23.8556	23.8802	24.0601	23.6896	23.1867	23.8154	23.3739	23.854	23.4797
B9A064	29.9939	29.6687	30.3367	28.9192	29.9209	29.8228	29.025	28.6402	26.4641	26.8028	28.6816	29.9697	29.5588	29.6409	29.0272	29.3591	28.7868	28.8247	29.8675	29.7734	29.9584	29.3322	29.3427	30.0517	29.9938	29.9975	29.1444	28.6965	29.6713	29.3322	28.0254	29.6089	27.3901	29.3085	28.7009	27.0769	28.8156	30.0089	29.698	29.4701	28.6589	29.9219	28.8612	29.7811	29.5311	29.4631	29.6343	30.0904	29.9907
C9J7I0	12.9912	13.3855	12.4836	11.4371	12.9351	13.2084	12.528	13.8714	11.3622	14.4865	11.7673	14.1376	9.87217	12.9175	13.2534	11.1654	15.1208	14.0902	12.512	13.0068	11.0174	12.8389	12.6585	12.8353	11.9958	15.3338	11.2268	13.0102	12.1271	15.264	12.987	10.0745	12.9509	15.4321	14.0455	13.6323	11.1453	15.4952	16.3347	12.4697	12.1186	12.0121	11.1227	11.3646	13.1965	14.289	12.6268	10.8338	13.0808
C9JLW8	21.0091	20.577	21.4144	21.9244	20.8191	20.7688	20.3346	20.9529	20.7802	21.2012	20.6467	21.5045	20.2045	20.4035	20.8356	20.5861	20.6271	20.5322	21.7092	20.8019	20.6886	20.8326	20.775	20.6312	21.0698	19.9113	21.4087	20.7622	20.6712	20.9013	20.733	21.1333	21.4435	21.2978	20.9037	20.3911	21.1386	20.8312	20.1424	21.1187	21.304	20.5927	21.0607	20.8187	20.7193	20.8186	21.1223	20.9128	20.3149
C9JN71	22.3129	22.8385	20.4352	23.6703	23.5331	23.0861	23.0809	22.8757	22.8664	22.688	23.5251	22.9073	20.2258	23.1617	23.7169	22.4055	23.2661	23.0803	23.2071	23.0695	22.5549	23.0889	23.2027	23.0969	22.8147	22.7438	23.0928	23.1877	20.8674	22.6015	23.1424	23.2723	22.0463	22.6733	23.4701	22.5748	23.1242	22.8916	22.4427	22.7353	20.5975	22.7546	22.8551	22.9013	22.2794	22.9506	22.6488	22.7458	22.5469
E7ETH6	25.3393	25.5117	25.5178	26.1897	26.5826	25.7441	24.2181	24.7716	24.3212	24.7193	24.5646	24.1808	24.4889	24.3014	24.7471	24.2169	24.3853	24.5779	24.3067	23.9287	24.0946	24.5189	24.2754	24.4017	24.5198	24.4177	25.7436	23.9996	24.6953	23.4428	24.4668	26.9032	24.6682	25.6623	24.424	24.7683	24.901	24.148	24.0067	22.896	24.3859	24.1473	23.6284	26.9498	24.615	25.8932	24.4743	25.9267	24.9259
E7EW31	25.0107	24.6916	24.5929	24.643	22.097	24.1735	24.6811	25.0456	25.4067	24.8131	25.0034	25.1754	24.9035	24.9213	25.1753	25.051	25.0044	24.9335	24.6013	24.9631	25.0612	24.7579	21.6715	25.0733	25.3171	24.6481	24.4277	26.2582	24.9704	24.5733	25.1928	24.1884	25.006	24.6399	25.1529	24.9298	24.4653	25.3385	24.6537	25.0528	24.7408	25.6421	25.0319	25.2456	25.4787	24.7597	24.8773	25.3771	24.9988
E9PAV3	22.0599	21.8584	21.7414	21.8911	21.8769	21.3591	21.4197	20.7954	21.7049	21.6564	21.7548	21.5184	21.5628	21.4772	21.8237	22.0816	22.0611	22.053	21.5904	21.1698	21.8293	21.3905	21.1887	21.1253	21.5056	21.1672	21.0739	21.2822	21.26	21.5713	21.8483	21.3778	22.0581	21.4122	21.5644	21.8362	21.4206	21.3695	21.423	21.8529	21.6853	21.2674	21.9345	21.4062	21.1363	21.5766	21.4453	21.4621	21.1802
G2XKQ0	17.9663	17.1903	17.7565	18.4608	18.0095	17.9592	17.3256	18.44	18.0759	17.7726	18.4568	18.2502	18.9972	18.5825	18.3003	18.2918	19.222	18.2974	18.5853	18.7144	19.2036	18.0613	17.8884	16.6349	17.5569	18.0828	18.0977	17.8159	19.4712	18.3019	17.5737	17.8863	15.3565	16.7519	17.8843	15.2326	18.6422	18.2383	17.99	17.7497	17.4874	18.1972	18.0058	16.1874	18.0077	18.8555	17.9835	16.879	16.9412
H7BZ55	14.397	15.5952	15.6863	16.7405	15.7307	16.5488	16.2568	15.7187	15.7322	13.7426	13.7723	15.7446	16.5926	17.0086	14.618	17.0005	13.6714	17.0663	16.7236	17.7089	16.8885	15.2263	16.4606	17.577	13.707	14.9635	16.9993	17.5683	16.7764	15.8133	17.5161	15.5576	17.6417	15.5444	17.0129	17.1656	16.9754	17.6566	15.6409	15.3354	16.1598	17.0218	15.3402	16.6378	16.1848	17.0969	16.3913	17.3828	14.2384
M5A8F1	16.9813	16.3287	16.8946	17.2806	17.8842	16.7638	16.7056	16.5346	16.4827	17.441	16.9283	17.1923	18.2142	17.4669	16.8501	17.3748	17.392	17.9764	19.3921	17.6077	16.8811	15.8859	17.0339	17.2674	17.3605	17.1945	18.4804	NA	15.9575	18.4341	15.6735	17.6166	17.0285	18.2744	17.7824	17.482	17.7669	17.1659	17.2583	16.4303	16.6277	17.9994	16.7847	17.1516	17.5371	17.5622	15.6996	16.2458	16.8848
O00116	16.7072	17.1995	17.2531	16.7526	17.2546	16.2986	16.3495	17.2647	16.3258	16.5506	16.8806	17.1114	17.296	17.2933	17.7133	16.7656	17.1766	16.5427	17.3863	18.4016	17.1917	17.7836	17.7697	16.4992	17.9353	18.1727	17.1202	17.1337	16.7682	17.3422	17.6932	18.136	18.0547	17.0473	16.635	18.1408	17.9054	18.1948	16.6467	17.1436	17.7523	17.1876	17.4279	17.8454	17.9421	16.2408	17.0075	17.3235	17.036
O00139	19.9051	19.8802	20.1658	19.3794	19.9796	19.9186	19.968	20.5726	19.9051	20.2153	20.4859	19.9964	19.2009	19.5274	19.6422	19.638	19.7218	19.3923	20.3324	20.2714	19.6694	20.2281	20.0285	19.5479	19.1162	19.6273	20.2262	19.729	19.7025	20.0331	20.1507	20.4005	20.1269	20.2181	20.2915	19.9423	20.0352	19.7487	19.3347	19.577	19.6757	20.0803	19.8738	18.7491	19.94	19.4083	19.4229	19.3031	19.9222
O00142	8.52552	7.61495	8.79772	9.61738	9.77016	10.2297	8.73608	10.8736	12.738	9.44276	11.7086	7.56162	9.86411	8.54436	9.18947	7.3565	9.45266	7.53414	10.0063	9.13083	9.80509	11.9931	7.51141	8.1099	9.17498	9.26347	9.50751	9.54154	7.19392	8.88295	11.9801	8.09457	9.93133	9.14265	10.0954	11.2964	11.9139	11.8139	9.57164	10.8093	9.38604	8.19783	9.66817	8.45988	9.35925	9.31919	7.10828	8.74982	11.7156
O00148	20.9343	18.7727	19.5908	19.5566	20.5696	20.2026	19.4162	20.0192	20.3737	19.9103	20.7531	18.5967	20.5401	19.1992	19.2968	18.9601	19.4847	18.4465	19.8377	19.4722	19.4015	19.4954	21.8579	18.5714	20.5469	18.7356	18.3111	22.4456	20.589	19.5777	19.2453	18.5335	20.148	18.7018	20.0994	20.2585	20.2913	21.8862	19.3528	19.4658	21.1429	20.1448	20.84	20.8844	18.7346	19.1807	20.3066	18.7753	19.401
O00151	20.0663	20.0683	20.5917	19.9607	19.4723	20.1149	20.0618	19.4259	19.935	19.2569	19.4773	19.9315	19.7345	19.6319	19.8695	19.7889	19.6249	20.0034	20.102	20.3046	20.402	19.9678	20.0462	20.2396	19.8773	19.9765	19.7826	20.0953	19.1592	19.5579	19.8267	19.6691	19.5779	19.2913	19.4426	19.3581	20.0296	19.8035	19.9938	19.4538	19.7431	20.3453	19.7527	19.8842	19.3928	19.6391	19.7252	19.9042	20.1726
O00154	20.3662	20.086	20.6479	20.6884	20.3858	20.6456	20.1868	20.193	20.6001	20.4751	20.435	20.2407	20.7227	20.3477	20.5984	20.2645	20.1166	20.6305	20.0675	20.0967	20.6768	20.5256	20.1507	20.1683	20.4482	20.1262	20.0807	20.7208	20.3763	20.692	20.3193	20.8433	20.3123	19.9683	20.538	20.2475	20.8361	20.2699	20.5003	19.9576	20.8996	20.0901	20.5363	20.4575	20.5756	20.2545	20.3224	20.4304	20.4223
O00159	19.3437	19.9181	19.7718	19.6525	19.7724	19.8259	19.6871	19.5611	19.9418	19.6641	19.3543	19.9304	19.4627	19.6604	19.8949	19.3036	19.4429	19.7135	19.8793	19.5113	19.8135	19.6078	19.2922	19.6268	19.6774	19.4448	19.5479	20.0992	19.8259	20.003	19.8129	19.7362	19.6895	19.6549	19.7408	19.9757	19.5887	19.51	19.7149	19.3863	19.7636	19.5405	19.9006	19.8776	19.573	19.288	19.5225	19.4742	19.8386
O00161	21.0568	20.4998	20.963	21.0209	20.9215	21.5364	20.6557	20.9207	20.9701	20.9396	21.1937	20.8872	21.4051	21.2532	21.128	21.1904	21.6926	21.212	21.1244	21.0704	20.6492	21.0607	21.122	20.559	21.5896	21.104	20.9779	21.2027	21.034	21.2058	20.7137	20.9509	21.2274	20.6648	21.0762	21.1002	21.3433	21.0226	21.1276	20.522	21.4994	21.1011	21.5434	21.0996	21.2397	21.6267	21.2854	21.4226	21.4952
O00165	27.18	26.7771	26.7525	26.8167	27.1792	26.8162	26.7115	27.2143	26.7361	26.942	26.978	26.8363	26.8803	26.6772	26.5317	26.843	27.2373	26.9148	26.9995	26.6386	26.34	26.7628	26.8559	26.5164	26.6333	26.6502	26.7987	26.7854	26.8544	26.4856	26.5729	27.0868	26.9855	27.0023	26.9918	26.6311	27.2247	26.835	26.955	26.9088	26.9732	26.8623	27.047	26.7252	21.3965	26.917	26.8117	26.7382	26.6882
O00170	20.3866	20.1824	20.7421	20.2721	19.856	20.3992	20.4817	19.405	19.4147	20.9336	19.5314	19.2695	20.0247	19.653	18.8951	19.4871	19.1353	19.5189	20.1304	20.1408	20.4084	19.4787	20.4911	20.2296	20.2179	20.5893	20.4803	20.0796	19.3485	19.2792	19.7896	19.9307	20.6816	19.6194	20.492	20.3494	20.1313	20.3275	19.1552	19.7753	18.9848	20.2732	20.032	18.8291	20.3571	19.3513	19.8335	19.7714	20.2656
O00178	16.7594	14.2985	17.6546	18.6323	18.6853	16.9616	17.8495	18.953	19.2824	17.8847	17.6781	17.1762	15.3328	17.8616	16.6437	18.5881	18.8915	15.5385	18.6053	19.2089	18.2408	17.7146	18.2721	18.0346	17.585	17.3489	18.485	18.4298	18.8671	19.5253	18.3752	17.4273	18.2072	18.3641	19.1935	18.575	17.1396	17.777	15.7476	16.8959	20.4788	18.9509	19.1791	18.2362	18.7973	17.2063	18.9918	18.2311	18.2199
O00182	19.0046	19.3385	18.7932	19.719	18.9398	18.6305	20.6235	19.7354	18.9909	19.8395	19.1174	18.3466	20.1776	19.5553	19.2088	19.278	19.9404	21.2169	20.4748	18.0565	19.1032	21.1803	20.2762	18.3884	19.0423	18.0456	20.2372	17.9753	19.2761	20.093	19.29	18.7821	19.0404	19.5591	19.7704	19.5924	21.6487	20.1881	20.1893	20.4356	19.2561	19.7657	18.9917	18.6941	19.0533	19.558	18.4709	19.0499	19.6148
O00186	19.5785	19.1579	18.9925	19.0287	19.1911	19.0142	18.9288	18.9174	19.4673	19.1745	19.4895	19.3371	19.3134	18.7806	19.1085	19.4084	19.2117	18.9017	19.2205	18.685	20.1873	18.7935	19.4471	18.7901	19.2296	19.0832	19.2522	19.5065	19.2796	19.0801	19.8688	19.7996	19.1908	19.0433	19.1826	19.3889	18.997	18.6883	19.0917	19.0266	18.8506	18.82	18.7899	18.7576	19.5912	18.8463	18.6684	18.8864	18.8618
O00187	21.21	20.6239	21.2284	21.5607	21.2788	21.1289	21.7533	21.3901	21.2321	21.4563	21.1083	21.4145	20.2759	22.1509	21.0519	20.8958	21.3364	21.6489	21.2562	21.8772	21.6077	20.7512	20.9582	21.5097	21.23	21.5928	21.4353	21.5246	21.4392	21.5318	21.1776	21.2646	21.4117	21.0912	21.8623	21.7835	21.7063	21.4279	21.3168	21.507	20.9952	21.28	21.3357	21.3289	21.2791	21.3041	21.4108	20.8203	21.6568
O00193	20.6879	20.5256	20.4151	21.1034	19.6954	20.0877	20.302	22.0819	20.7248	21.0885	19.1482	20.4879	21.2162	20.6597	20.5021	21.0286	21.0024	19.7899	21.2319	20.9205	21.9564	20.5462	21.0298	20.6342	20.0266	20.5578	20.5286	20.5204	21.5762	20.7394	20.6129	20.3796	20.3978	20.8746	20.6881	20.1505	20.5386	20.3848	20.2023	19.2393	20.3603	20.5545	20.3361	22.2704	20.5163	20.4758	20.4003	20.0058	20.3413
O00194	19.3117	19.2879	19.6676	19.8983	17.9286	20.6862	19.0042	19.0921	19.9175	19.3184	19.7327	20.019	18.5851	19.4233	20.1297	20.1421	21.981	20.3257	19.1354	19.6642	20.4043	18.746	19.3934	20.4694	19.5008	19.3937	20.2802	19.8559	19.9542	19.4483	18.0681	18.6724	19.9712	18.8457	18.8824	19.9234	20.8296	20.1276	18.8851	20.5776	18.7936	19.6347	19.4453	19.0491	19.8952	19.7479	18.8759	18.476	18.5796
O00203	19.7213	19.495	19.8724	19.8878	19.4838	19.8307	20.0542	19.7087	19.8785	19.8754	19.4329	19.8329	19.6973	19.7856	20.0735	19.5752	19.7162	19.5032	19.4013	19.9101	19.9623	19.841	19.8836	20.1327	19.4842	19.9202	20.2289	19.1879	19.6845	20.0497	19.9179	19.7858	19.845	19.8375	20.0105	19.8812	19.4946	19.8956	19.9096	19.9778	20.1679	19.6367	20.0319	19.3138	19.6036	19.7983	19.7636	19.586	19.7743
O00204	18.3884	19.3804	18.6065	19.201	18.6392	17.8456	18.5301	17.8358	17.7303	18.4359	18.6287	18.8876	17.6577	18.145	17.9537	18.9148	18.7955	18.2037	18.1939	19.5354	18.1006	17.6013	18.1136	18.794	19.1731	18.0624	18.0459	19.1895	18.0953	18.3538	19.0369	18.2375	18.3877	17.4982	18.9932	17.4534	17.7976	18.2203	18.095	18.6707	17.5672	18.2756	18.5753	18.3383	18.4471	18.145	18.1155	18.8778	17.2961
O00214	19.2899	19.5789	19.1426	19.6316	19.5328	19.0212	19.6891	19.4681	19.8877	20.1156	19.8039	19.9016	20.171	19.0228	19.4138	19.3366	18.8705	19.4808	18.6817	19.4866	19.7716	18.8964	19.5909	19.9022	20.1969	19.7947	18.848	19.4268	19.463	19.6292	19.9848	19.2274	19.7159	19.9318	19.8562	19.2237	19.1149	19.9352	18.9902	19.7312	19.031	20.1879	18.8409	19.3361	19.3792	19.8543	19.3679	19.6793	18.7649
O00217	19.6365	20.8072	20.0032	19.987	19.8343	20.294	19.7845	19.8672	19.1239	19.4118	19.4583	20.3869	20.3486	20.1877	20.3278	20.2762	19.5632	19.577	19.6153	20.1039	20.2503	20.4294	20.4894	20.2326	21.1084	17.8524	20.9143	20.1551	19.324	20.2469	20.79	19.1889	19.8978	20.249	19.5483	17.4452	19.9589	20.8301	20.1752	20.6225	20.0116	20.1591	20.3762	19.856	19.2661	20.1371	21.0862	20.68	20.0114
O00231	19.1923	19.7759	19.0697	19.4614	19.0433	19.3698	19.5444	19.7198	19.874	19.5685	19.7448	19.0563	19.3342	19.2225	19.5891	19.4767	19.3832	19.7832	19.6767	19.1728	19.5006	19.2823	19.5114	19.8917	19.2964	19.2496	19.0898	19.0411	19.8348	19.6044	19.4892	19.633	19.7719	19.5561	19.7947	19.5361	19.4437	19.5819	19.4271	19.4162	19.6537	19.3677	19.575	19.4486	19.1495	19.089	19.3917	19.8498	18.8128
O00232	19.3475	19.1262	19.3604	18.7871	19.0335	18.7432	19.3747	19.5928	19.3029	19.3429	19.4542	19.669	19.1124	19.1011	19.1333	18.761	19.1699	18.7883	19.1724	18.8095	19.5388	19.9108	19.6846	19.165	19.1806	19.3527	19.424	19.2737	18.9836	19.5195	19.5107	19.6372	19.2635	19.2907	18.9995	19.628	19.2942	19.5495	19.3153	19.6732	19.4862	19.3459	18.9058	18.5255	19.6402	19.38	19.6732	19.3657	19.3143
O00233	20.6831	20.2484	20.5881	20.4469	21.1119	20.6828	20.1831	20.3392	20.823	21.5455	20.7442	20.6995	20.2132	20.6276	19.775	20.8871	20.3747	20.4354	20.553	20.3497	20.582	20.7754	20.8213	20.6892	20.7596	21.3095	21.3365	19.8556	20.5004	20.6472	20.2487	21.1921	21.0998	20.5273	20.4813	20.8941	20.721	20.5331	20.4436	21.0375	20.4205	20.8568	20.3327	20.7783	21.1687	20.431	21.0406	21.1512	21.2654
O00244	21.0735	20.5447	20.1303	19.8267	20.3757	18.9552	19.925	19.805	19.8675	18.5087	20.0835	20.0266	18.9195	19.8048	18.9857	20.1163	19.8027	19.0064	19.8903	19.6673	18.5879	20.4822	21.0232	19.9093	19.931	19.0966	20.1725	20.1165	20.2043	19.7194	19.0511	20.0834	20.3499	20.4496	19.6774	20.17	19.2851	20.1728	18.9315	19.9329	18.4048	18.5518	19.9428	19.734	19.2326	18.8691	17.6206	18.4242	19.2937
O00264	20.048	20.4743	20.2863	19.6214	19.7618	19.3069	20.0965	20.3063	20.1279	19.8079	19.3797	20.3521	19.791	19.9298	19.7895	19.7997	19.723	19.8689	19.7102	19.9445	19.6057	19.7327	19.9711	19.8923	19.391	19.8101	19.854	20.3187	19.8296	19.4435	20.4863	19.7281	19.3137	19.7436	19.8435	19.6575	19.2846	19.8363	19.8599	19.6424	20.6123	19.6487	19.4448	19.2167	19.893	20.3507	19.7319	20.1073	19.2901
O00267	21.8658	21.6759	20.2528	21.5182	21.7264	20.5655	21.0739	21.2588	21.3571	21.775	21.3211	21.2039	20.2989	21.1762	20.8397	20.4129	20.0251	20.3105	20.9333	20.7041	20.2619	19.8714	20.6634	21.8486	20.9647	20.9184	21.2646	20.5147	21.0793	21.7471	21.1024	21.5554	21.5658	21.0347	20.8364	21.3423	21.037	20.8823	21.2945	21.2426	21.2106	20.2513	21.185	21.8212	20.7756	20.7595	20.6659	20.1898	21.3556
O00273	21.7357	21.8504	21.4156	21.4187	20.6847	21.2811	21.5966	21.6257	21.8246	21.3251	22.1813	21.6471	21.6233	21.22	21.3256	21.8576	21.4984	21.338	21.0994	20.9034	20.9935	21.5927	21.3829	21.5873	21.5111	21.8381	21.4437	21.3158	21.4704	21.6581	21.9319	21.6684	21.606	21.6987	21.7524	21.6293	21.3919	21.4822	21.459	22.1257	21.6053	21.5351	21.954	21.325	21.5118	20.925	21.3018	21.3757	21.5229
O00291	20.3093	19.8762	20.2419	20.3944	20.2894	20.1466	20.1299	20.3611	20.0696	20.1597	19.6776	19.6546	20.3515	20.0418	19.5261	20.1158	20.1549	20.2668	20.4448	20.4861	19.9151	20.1795	20.1474	19.9234	20.1901	20.3514	20.3673	20.2367	20.0318	19.9542	19.6429	20.0643	20.3538	20.1224	20.0351	20.2011	20.069	20.123	19.9724	20.0898	19.3951	19.7087	20.3585	20.1909	20.0888	20.0196	20.3251	20.0466	20.0761
O00292	17.9676	17.4903	18.7307	19.6684	17.415	18.056	19.175	20.5657	19.6627	19.8119	19.7098	18.7755	20.234	20.0429	20.8398	19.9871	20.2591	19.4284	19.5345	19.8023	19.9321	19.193	19.8371	18.1385	19.264	19.4576	21.3377	19.4358	18.9909	19.0965	19.9106	18.2009	18.0981	17.4295	17.4074	19.7766	18.4755	19.0281	19.1666	18.1056	19.2994	17.7135	15.4725	20.0878	19.6043	18.7231	19.3751	17.4456	19.2668
O00299	19.2673	19.262	20.0847	20.0347	19.6111	19.7055	19.0742	20.1737	19.9759	20.3387	19.9499	19.8879	19.9981	20.1811	19.8499	19.5675	19.9007	20.6116	20.0732	19.8435	20.3624	19.8975	19.9503	19.8241	19.9727	19.9453	19.6988	19.606	19.9223	20.1947	19.8609	19.7586	20.2552	19.3483	19.6178	19.9912	19.551	20.6439	20.7215	19.8798	20.1633	19.9694	20.0802	19.1802	19.7848	20.1146	19.5548	19.9524	19.4057
O00303	21.1434	21.034	20.6429	21.2688	20.7535	21.1285	20.809	21.1489	21.1607	20.5553	21.1588	20.6569	21.4863	20.8558	20.9577	21.3678	20.4886	20.7444	21.241	21.1699	21.2224	21.351	21.5341	20.6575	20.8275	20.977	20.9782	20.9746	21.0213	21.3264	20.3823	21.3001	21.3162	20.7717	20.9878	21.5912	21.2777	21.1192	21.792	21.4304	21.014	21.5938	20.9203	21.0661	20.9937	21.375	20.9332	21.6711	21.494
O00330	19.8353	19.5419	19.6041	19.1756	19.3544	20.0668	19.6684	19.9495	18.6733	19.8107	20.2728	20.8671	19.4835	19.2245	20.0215	19.5155	19.6945	19.8365	19.4361	19.4323	20.3432	19.9776	19.9012	20.548	19.9261	19.9858	19.6642	20.3718	20.3938	19.6433	20.5929	19.5945	20.4746	18.832	19.8107	20.1913	20.132	19.7031	19.3139	19.5612	19.494	20.7451	20.0488	19.5764	19.818	19.6709	20.6	20.1629	20.0002
O00339	20.592	19.5086	20.6586	19.9379	19.3682	18.7605	19.2367	20.2333	19.4202	19.509	20.5813	19.7864	20.1035	20.2343	20.3113	19.6894	19.7204	19.0391	20.3361	20.5372	19.579	19.9253	19.6487	19.3451	18.9131	19.6493	19.7252	19.1105	19.4605	20.7747	19.4054	19.8714	18.5558	18.2401	19.5254	19.1486	19.7138	20.5035	19.7642	19.4558	20.1651	19.986	19.4446	19.7301	20.7676	19.7565	19.8861	18.7081	19.9573
O00391	21.4639	20.6898	21.2313	20.9018	20.8831	20.931	21.3391	20.8816	20.9188	21.1266	21.191	21.0151	21.3295	20.9626	21.5234	21.1796	21.2098	21.6731	21.4134	21.0269	21.0916	20.9398	20.9782	21.3004	21.137	20.962	21.2026	20.9157	21.1114	21.0025	21.0425	20.9764	20.9779	21.0777	20.9204	21.3629	20.9674	21.0347	21.165	21.4345	21.2484	21.1981	20.871	21.7651	20.7684	21.808	21.0852	21.0266	20.935
O00399	19.8868	20.1833	19.9891	18.8892	18.5981	21.3631	18.6651	20.6929	20.1912	20.9958	20.3609	20.0199	19.6479	20.8125	17.6012	20.2575	19.5651	20.3828	19.263	20.3907	19.6956	20.8896	19.714	21.0576	20.013	19.2554	20.3066	20.1874	20.2468	20.9364	19.7206	20.6422	19.8417	20.55	19.9963	20.2056	20.5705	19.9291	19.8046	20.1674	20.2087	19.8644	18.7596	19.2068	20.6106	20.0336	20.576	21.2337	20.4252
O00400	19.8245	19.5608	18.5483	19.8531	18.3328	16.6395	15.7608	17.773	18.3575	20.0407	19.7649	19.9679	17.8568	20.1255	17.7635	16.8498	17.0678	18.7994	20.5053	19.1586	18.249	18.0268	19.0794	18.9729	19.4843	19.0684	17.548	18.4063	19.7583	19.1903	20.1198	19.2602	17.0879	20.3267	18.4537	19.4963	17.6822	17.4318	17.837	18.8012	18.5851	18.0777	21.1399	17.761	20.146	19.2816	19.0551	19.6409	19.5712
O00401	20.3533	20.4359	21.1217	20.8516	20.531	20.9053	21.8033	21.437	20.7908	21.8157	20.9729	21.9485	21.4998	20.9549	20.3978	19.846	21.3853	20.9547	21.3939	20.2135	21.1654	19.0613	21.0851	20.8699	21.1499	21.3501	20.7465	20.8143	21.2421	20.1024	21.0147	19.8216	18.8838	20.4432	21.0265	20.9887	20.9381	20.8332	21.0142	20.4394	20.9545	19.0919	21.0027	21.2235	21.0027	21.295	20.8808	20.4614	21.5751
O00410	20.9101	20.6159	20.6143	20.7598	20.992	20.6228	20.9264	20.7473	20.5486	20.6862	20.8296	21.1426	20.8858	20.7227	20.9146	20.8304	20.9347	21.0282	20.75	20.508	20.8156	20.6767	20.6001	20.9166	20.8555	20.7083	20.7665	20.909	20.6141	20.5909	21.1258	20.7724	20.9063	21.0197	21.0784	21.0195	20.8917	20.5844	20.7342	20.6979	20.4806	20.8066	20.9464	20.735	20.8021	20.6719	20.9999	20.6755	20.7378
O00422	22.3224	21.8623	22.136	22.244	22.2612	22.0446	21.1468	22.0278	22.004	22.2477	22.0432	21.9421	20.7618	20.9154	21.0012	22.0545	22.1837	21.8871	22.1141	20.5692	20.9091	22.1263	20.8204	22.0248	20.3655	21.8745	21.9396	22.0303	20.2547	21.9947	21.8966	22.0002	21.9768	22.1218	21.9422	21.9345	22.5826	20.9562	20.9914	22.1818	21.5859	21.979	20.8024	21.5725	20.845	22.1518	22.0562	21.3773	21.8922
O00423	20.4539	19.9729	20.7949	20.6772	20.2039	20.1858	20.2873	20.4806	20.4428	20.6324	20.3288	20.1302	20.3431	20.3101	20.5142	20.6286	20.4657	20.0821	20.2697	20.4032	20.0919	20.5298	19.8805	20.2623	19.9026	20.332	20.1654	20.2243	20.3016	20.2118	20.4127	20.0571	19.9386	19.817	20.0159	20.1904	20.2385	20.1902	20.3304	20.3531	20.44	20.1156	19.933	19.9619	20.4055	20.4406	20.1501	20.3332	20.1641
O00425	20.1417	20.5848	20.5374	20.4004	20.223	19.9821	20.1554	20.1432	19.459	19.6011	19.9449	19.9917	19.6182	19.6999	19.9888	19.8775	20.1981	20.2785	20.4036	20.0863	20.0428	19.8091	19.8267	19.9503	20.0657	20.2129	19.959	20.2164	20.0165	19.7103	19.6201	20.0736	20.1304	19.7009	19.8337	20.2611	20.1691	19.9785	20.067	19.6198	19.9181	19.7826	19.7665	20.5245	20.2914	19.9327	19.6699	19.7455	19.8829
O00429	19.4662	18.4069	18.7791	19.7702	18.904	18.8542	19.0766	19.3048	19.0021	19.4058	19.1433	18.675	18.8568	19.0452	19.3437	19.0226	18.7894	18.9854	19.0245	18.8428	18.5872	19.0019	18.8722	19.3881	19.163	19.1896	19.2174	18.7752	19.2383	19.1255	19.4523	19.0741	19.5051	19.2557	19.1949	19.0512	19.3974	19.4014	19.3091	19.0417	19.2359	19.3574	19.0876	19.3174	18.8656	19.183	19.4773	19.1913	19.3225
O00442	18.0827	18.3583	18.3972	18.54	17.2617	18.7556	18.888	18.603	18.3205	18.5255	17.7855	16.7742	18.0948	18.3815	18.5709	18.1997	18.3657	18.4166	18.7913	18.1849	17.7411	18.1292	18.5565	18.2939	18.9254	17.8339	18.1288	18.6679	18.7807	18.4867	18.1126	18.9203	18.5895	18.6543	17.5997	18.5394	18.6613	18.3671	18.2207	17.9008	18.6275	18.355	18.1565	17.9429	18.5764	18.3648	17.8435	18.048	17.581
O00443	21.787	21.3714	21.4613	21.5022	21.5442	21.7231	20.4037	21.5563	21.7064	21.3207	21.3354	21.1773	21.2788	21.8068	20.5058	21.7273	21.1027	21.7324	21.3645	21.6217	21.2	21.4853	21.0678	21.595	21.1932	21.1427	21.5299	21.3447	21.362	20.9921	21.4177	21.8406	20.9739	21.7574	20.9687	21.3624	21.4604	21.2521	21.8546	21.2346	21.4961	21.6159	21.8531	21.2856	21.5066	21.7894	21.3373	21.2846	21.252
O00461	22.5782	22.462	23.0719	22.7701	22.3411	22.3231	23.2837	23.1365	22.5016	22.6309	23.0272	22.8889	22.7784	22.8609	22.2797	22.4955	23.2288	22.7437	22.2946	23.3833	22.2615	22.9196	22.7552	22.8549	23.6721	22.9426	22.7153	22.5559	23.0738	22.7484	22.8112	22.7126	22.8363	22.9931	22.5996	22.847	22.6965	22.7121	23.2703	23.6896	22.9714	23.1597	21.48	23.3424	23.6363	22.1431	22.5287	23.5702	22.848
O00468	20.4907	20.4347	20.8347	20.9338	20.4353	20.138	20.8254	20.2152	20.3929	20.5946	20.2688	20.5148	20.532	20.284	20.6365	20.5898	20.8991	20.94	20.3647	20.8581	20.5638	20.1037	20.6133	20.8106	20.7022	20.0515	20.4832	20.2914	20.6449	20.0533	20.3196	20.3618	20.428	20.1571	20.7404	20.4171	20.6006	20.5438	20.8964	20.5367	20.4839	20.6793	20.7262	20.542	20.495	20.7846	20.8529	20.4148	20.6743
O00469	19.5275	19.9467	20.0476	18.9337	19.6893	20.4746	18.2953	19.1711	18.5686	19.921	18.7884	18.7508	19.0989	18.9724	19.6834	19.0703	18.7473	18.6314	19.4804	19.403	19.7295	18.5399	18.2161	18.9116	19.1956	20.6182	18.712	20.3883	20.3226	18.5544	17.6594	19.3641	19.4184	19.0461	18.2845	17.8202	20.073	19.4461	20.4899	19.4438	18.3101	19.2119	18.6026	18.1708	18.7539	19.0305	19.9723	18.2122	18.0664
O00471	18.1841	18.6874	18.9897	18.6183	18.4613	18.7602	19.1246	19.441	19.4988	18.7905	19.5703	18.9716	18.9729	18.61	18.6977	18.8347	18.5229	18.6398	18.6639	19.2651	19.1789	19.324	19.4824	19.2093	19.3293	18.7639	18.7663	19.1069	18.9245	19.0096	19.3063	19.3019	19.202	19.1088	19.184	19.5816	18.8076	19.2972	19.1345	19.352	19.1832	19.2549	18.8735	18.9693	19.4372	19.3963	18.6783	18.6092	18.7639
O00482	19.3668	22.3427	21.5118	20.9849	20.5883	21.7832	19.7967	18.1686	21.8932	19.1205	21.4908	21.4499	19.9794	21.1568	21.8153	21.5716	19.8485	20.4392	20.023	22.1428	20.7897	18.5244	19.5788	21.0871	20.1486	20.6899	23.1327	21.9841	21.905	21.6868	21.4138	21.3072	21.36	19.4606	21.7553	20.4739	21.2287	20.647	20.2414	20.9226	21.3034	20.6171	20.6092	19.2696	21.8629	20.0746	20.9985	19.6553	23.9499
O00483	20.3422	17.9274	19.2556	20.7796	19.1401	20.2011	17.6888	17.1587	19.8639	18.0708	20.2579	20.381	16.79	20.701	20.7757	17.5497	19.2708	20.9441	20.7497	19.3844	16.2597	18.6292	18.1107	20.5717	20.538	18.5686	18.7191	19.8152	20.6135	19.8835	20.3457	17.6469	17.7005	20.1201	19.9147	16.4506	20.4152	21.7198	19.874	20.2849	17.9162	18.0646	19.2731	17.8774	19.2779	18.4294	19.2967	20.685	19.4896
O00487	19.2898	18.3993	19.1366	18.7074	18.8539	18.4692	18.6833	18.3121	18.861	17.6996	18.9339	18.7095	18.6428	18.827	18.981	18.7125	18.6838	19.1518	17.5194	19.1874	18.6414	18.8792	18.8917	19.2172	19.1855	18.8142	18.9023	19.1091	18.1067	18.8447	18.8485	18.3464	18.869	17.8762	17.6035	18.1117	18.5992	19.1039	19.2928	18.4083	18.7255	19.5148	18.9467	19.6986	19.6505	17.1836	17.4434	19.1209	18.9409
O00499	20.6751	21.2042	21.0456	20.8698	20.6277	21.1932	20.7037	21.6123	20.8992	20.8327	20.9264	20.8293	20.6882	20.8381	20.7626	20.3816	20.9646	20.7982	21.4864	20.5998	21.0099	20.9802	21.0656	20.9544	20.8998	21.3467	20.8567	21.4124	21.5284	20.7599	21.384	20.9157	20.9292	21.3676	21.0294	21.6662	21.0025	21.2534	21.4557	21.0503	20.9057	21.3587	21.4641	21.2986	21.3416	21.1424	21.0487	21.066	20.6223
O00505	20.3284	20.7685	20.3739	20.567	20.2092	20.3365	20.4331	20.8989	20.5746	20.2116	20.7469	21.0595	20.5892	21.0677	21.0171	20.4028	20.5359	20.9928	20.7559	21.0329	20.0764	20.5862	19.3742	20.5738	20.9196	20.4279	20.2792	20.7674	20.7867	20.263	20.448	20.2547	20.2745	20.4685	20.2111	20.2673	20.0445	20.4626	20.6541	20.5645	20.0991	19.6714	20.352	20.3655	20.2224	20.1177	20.9481	20.4741	20.477
O00507	21.2599	20.3375	21.5482	20.872	20.3389	20.6905	21.472	21.8551	21.4886	19.812	20.3348	21.6567	21.6464	20.9445	20.5589	19.8975	19.1576	21.1532	21.1763	20.0461	19.8564	20.4897	21.4013	20.2816	20.4064	21.4076	21.3766	21.2697	20.5904	19.9051	20.6821	21.2096	20.3664	21.1415	20.3484	20.796	20.7886	20.2823	20.9384	20.2743	21.1616	20.2873	21.3715	21.6072	20.9121	20.9018	20.9791	20.1367	21.0666
O00512	18.8874	16.6548	17.5546	18.0794	17.6821	18.0569	17.865	17.746	18.1314	17.8316	17.5387	17.8568	17.8085	16.5532	18.167	17.2479	17.5581	18.0565	17.3705	18.1486	17.7802	17.5668	16.8537	16.4108	17.8902	18.1546	17.1313	17.7481	17.749	17.4696	17.2011	17.5828	17.3018	17.6508	17.9406	17.723	17.6427	17.3406	17.3243	17.683	17.6793	16.6797	18.2159	17.9925	17.6876	17.7805	17.9251	17.721	17.76
O00515	19.2526	18.9543	19.4341	19.0321	19.2811	18.9896	19.0719	18.5776	19.0687	19.7306	19.0597	19.0966	19.2016	19.3647	18.8115	18.6389	18.9554	19.5516	19.3105	18.6136	19.249	18.9773	19.7855	18.9714	18.7481	18.604	19.1035	18.7867	19.0961	19.0133	19.0242	19.4404	19.0845	18.6679	18.7193	19.0285	19.3649	19.146	19.4778	18.7026	18.8819	19.239	19.36	19.2156	18.8323	19.0289	19.5681	19.1221	19.1029
O00534	19.1193	19.3594	19.3624	19.5137	19.314	19.3899	19.3943	19.3111	19.2153	19.3419	19.2471	19.4345	19.7395	19.2321	19.4371	19.6506	19.9144	19.5741	19.8413	19.5347	19.4065	19.418	19.1915	19.346	19.0677	19.2846	19.2746	19.4578	19.4226	19.1347	19.3487	18.7256	19.3098	19.1543	19.0425	19.0643	19.6378	19.6029	19.3081	19.459	19.2708	19.0302	19.2211	18.9822	19.2578	19.3028	19.1454	19.2595	18.9948
O00560	18.882	18.9745	17.937	19.2835	19.0303	19.1237	18.7985	19.2588	19.334	19.8015	18.9677	18.762	18.7134	18.2443	18.4477	18.3247	19.071	19.1923	18.3519	19.0306	18.7484	19.4053	19.2994	18.8133	19.3301	19.0912	19.0645	18.6247	19.3132	18.5226	19.5826	19.4172	19.1035	18.3883	19.3604	19.5186	19.0776	18.6479	19.2333	19.1891	19.5995	18.5229	18.9984	18.6318	18.7761	19.0661	19.2051	18.6431	18.695
O00567	21.3047	22.0553	22.312	22.8566	22.5333	22.5285	21.6215	21.2488	21.577	22.7908	20.8114	22.1713	21.8711	22.1873	22.146	21.4162	22.724	22.4247	22.128	22.9175	21.8525	22.6694	21.9324	22.0928	22.3779	21.6898	22.4688	22.3506	22.3762	21.3248	21.3703	22.7491	22.8167	22.0463	22.2807	21.2698	22.7233	22.0824	22.9257	22.6938	22.1153	22.5381	22.2996	22.1525	22.4931	23.0845	22.4275	22.6159	22.8347
O00571	20.8734	21.1593	20.7142	21.0118	20.8508	21.2425	21.0563	20.9752	21.2101	20.5699	20.8745	20.8694	20.9315	20.4269	21.4769	20.8721	21.1877	20.9413	20.4995	20.9716	20.7895	21.2806	21.1282	21.0097	21.3055	20.7353	20.5979	20.5102	20.8505	21.3847	20.3818	20.6202	21.0878	20.938	20.8608	20.531	20.8577	20.8329	20.5128	21.7748	20.6853	20.0364	21.433	20.9905	20.517	20.7061	21.2048	19.0029	20.9406
O00584	21.5567	17.9971	19.3767	18.148	19.9892	21.116	18.1106	19.1661	19.5552	19.7585	17.8962	19.6503	14.6363	19.2571	17.5789	18.6578	18.0399	19.32	19.8125	15.1959	18.0782	19.1414	20.6072	19.2956	18.7355	18.6569	18.4975	18.4576	19.2398	19.0525	18.4954	19.7501	19.6522	19.5993	18.1034	19.0458	16.5989	20.069	20.2457	18.5877	18.9106	17.3765	18.9909	18.671	19.9007	18.5669	18.9321	19.9301	17.4349
O00591	15.2196	16.1515	16.7363	17.1697	15.3468	16.3208	17.4513	16.0359	16.963	16.7906	16.1111	15.9351	14.0071	14.4066	16.2088	14.7643	15.9662	16.3835	16.194	14.6946	16.4469	15.3597	15.5978	14.7742	15.5461	15.4005	16.4651	16.2891	15.2289	16.5139	15.9076	15.7404	16.9036	16.7691	16.0701	14.7875	16.8116	16.956	16.2711	16.0882	15.395	15.86	15.7628	16.2492	15.3785	15.1334	17.0885	15.9768	14.8088
O00592	22.0711	21.3344	22.3552	22.0732	21.9617	21.7287	21.9363	21.9728	21.9361	21.6052	22.153	22.0763	21.8651	22.7153	22.244	22.1329	22.3106	22.2332	22.068	22.1066	21.7061	21.9277	21.4462	22.0087	22.4262	21.5549	21.9788	19.656	21.5583	21.5115	21.5259	21.5774	21.538	21.6278	20.0027	22.5391	21.7882	21.0863	21.9374	20.8807	21.707	19.2663	21.3524	22.0383	19.0058	21.9449	20.4035	21.9463	21.7662
O00602	21.572	21.591	21.8282	21.9722	22.1137	21.942	22.4391	22.1663	22.2389	22.1819	22.3416	22.2589	22.5134	21.9855	21.032	22.554	22.4167	22.6266	21.3191	22.1657	21.5082	22.2737	22.1241	22.1583	22.1269	21.9292	22.236	22.1503	22.0483	22.4629	22.2993	21.8876	22.2915	21.8208	22.1323	22.2017	22.509	21.8379	22.2225	22.3366	21.8662	22.0891	22.655	22.2058	22.3132	22.0329	22.4714	22.1235	21.9937
O00625	20.5297	20.7406	21.0999	21.4505	21.5597	22.3284	20.7286	21.4886	21.2821	21.8646	21.1954	21.1748	21.0455	21.293	21.8088	21.1099	20.8536	20.6785	21.2938	20.4562	21.4428	21.0456	21.4126	20.2975	21.245	21.3398	21.1943	21.1795	20.0483	20.9276	21.9142	21.4317	20.8325	20.259	20.8387	21.5252	21.0102	21.5366	21.9494	21.4379	20.5169	21.4291	21.9632	20.5674	21.03	20.4767	20.862	20.9336	21.7024
O00629	18.199	18.3881	18.8314	18.9489	18.6183	18.7522	18.7771	18.3879	18.0151	18.3587	18.6302	18.9006	18.8315	18.2262	18.7609	18.4791	18.4431	18.4504	19.1676	18.7266	17.7809	18.7667	18.2676	18.6553	18.5312	18.8747	19.0854	19.2911	18.6775	19.4674	18.8035	18.6433	18.4654	18.8637	18.9302	18.8537	18.5287	18.8266	18.8946	18.9614	18.3853	19.2195	18.5943	19.0854	18.2024	18.7761	19.034	18.2984	18.939
O00743	21.2753	21.1877	21.1651	20.9162	21.4866	20.0037	21.5936	21.2848	21.0344	21.6195	21.3084	20.8053	21.5786	21.1001	20.945	20.6311	20.4324	19.1586	21.1013	21.1819	20.3669	21.5258	21.6854	21.5114	20.4523	20.8582	20.7698	21.0898	21.455	20.7461	20.7383	20.6399	21.3817	21.0083	21.041	20.8908	21.0765	21.8574	19.6079	20.2148	21.4513	21.279	20.6246	20.986	20.6837	21.4434	20.4453	21.256	20.1822
O00750	14.1652	15.869	15.0774	15.7601	14.2809	15.6696	13.8418	14.8344	15.1435	14.9008	15.4873	14.6416	15.107	12.9504	13.5602	13.4233	14.5425	15.4421	15.657	14.8258	14.1095	15.9873	15.6176	15.7367	15.2503	14.6611	16.0904	14.2632	15.0436	14.5032	15.5435	15.6874	15.7655	15.2754	15.4548	15.9416	15.5024	16.1586	15.3148	14.1654	14.3032	15.5012	15.7557	13.4008	15.0215	14.2212	14.5392	12.3517	14.8856
O00754	17.818	17.9455	18.5581	18.9833	18.3968	18.4623	17.681	18.4342	19.2423	18.6174	18.4099	19.1583	18.5661	18.5289	18.4238	18.2937	18.3131	17.989	18.0212	18.9017	18.4719	18.5742	18.4106	18.5703	18.0673	18.3914	18.7809	19.025	19.2033	18.9739	18.8221	18.2365	19.3999	19.0476	18.6848	18.9887	18.9179	19.1937	17.799	18.4209	18.1356	19.516	18.4747	18.3859	18.398	18.3819	18.0806	18.3715	18.6585
O00764	20.3882	20.482	21.0496	20.9409	20.7895	20.1464	20.0717	19.7024	19.8877	21.1735	19.7285	19.9839	20.4398	20.7697	19.4886	19.7706	20.5875	20.4176	20.5682	19.8975	20.5522	20.5126	19.8263	20.2809	20.5744	20.1367	19.8022	19.5662	19.7077	20.2905	20.1937	20.476	19.8589	20.9838	19.9542	19.7983	20.3791	19.9862	20.1563	19.7533	20.3527	20.8839	20.1566	20.6167	20.2226	20.8629	20.577	20.9119	20.9883
O14495	17.1639	17.9406	18.6759	17.9925	15.7194	16.7514	19.8815	18.2202	15.021	18.6658	16.6988	19.7845	18.7221	18.5054	17.392	18.6927	17.72	18.4961	17.3672	16.5378	16.9955	18.5376	19.3415	15.2469	17.045	16.9062	16.7632	16.4343	16.2793	18.5148	15.7408	18.3047	15.5074	19.6971	18.8344	15.9759	15.527	18.7574	18.4532	16.4608	18.0134	18.2756	17.9841	15.5237	16.4859	18.3188	16.9627	19.0804	16.1479
O14497	19.5872	19.4827	19.2051	19.7436	19.6715	18.1849	18.791	17.6064	19.8651	19.6455	19.2422	19.9875	17.1647	19.5085	18.691	17.0727	17.5472	20.111	18.8806	19.3459	18.607	16.9114	19.4309	19.2822	16.6337	18.4659	19.9065	18.1872	18.761	17.3861	19.5496	18.4339	18.4418	20.0128	20.3296	19.1947	19.7881	18.4097	20.1648	18.0516	19.0635	17.886	18.7725	18.6147	19.0688	18.4522	19.7099	18.6635	19.1954
O14498	19.7605	19.7178	19.5529	19.7893	19.5097	20.0188	20.0581	19.4227	18.887	19.4676	18.7494	19.4475	20.1026	19.7157	19.8492	19.5493	18.7269	19.2564	18.5173	19.6115	19.4105	19.7255	19.3544	18.7539	19.1338	20.6242	20.3022	19.3337	19.1483	19.73	18.9203	19.262	19.9339	18.6488	19.7577	20.439	18.3544	19.369	19.7346	19.6588	19.1796	19.4076	20.035	18.7669	20.0674	19.6317	19.9063	19.5946	19.5052
O14521	23.1049	22.3826	21.6681	22.7171	21.5011	21.7375	22.1883	21.4249	21.6425	20.6157	20.959	21.3633	21.9773	21.9612	21.6585	22.5057	21.2587	21.4288	21.9508	21.4039	21.7669	20.8416	21.864	21.4114	21.3875	21.5506	21.927	21.3464	20.5686	21.4928	21.8642	21.6833	20.8609	21.6551	21.8873	20.4868	21.2788	22.018	21.8877	21.9616	21.9064	20.2086	19.6808	21.6425	21.6028	22.096	21.2966	22.3994	21.8501
O14530	11.021	11.7487	NA	NA	NA	NA	NA	11.9102	NA	NA	10.9999	NA	11.4765	NA	NA	NA	13.0429	NA	NA	NA	NA	NA	NA	NA	NA	NA	11.5213	13.0612	NA	NA	NA	NA	12.898	NA	NA	NA	NA	NA	11.4522	NA	NA	11.6716	NA	12.5268	NA	NA	NA	NA	NA
O14531	22.0639	21.7306	20.7062	21.9881	21.4175	21.7356	24.7878	24.982	25.0368	24.5435	24.813	22.346	22.3507	24.8102	22.2774	24.7718	24.7931	24.519	22.1431	22.3783	22.5313	21.9665	24.5427	24.8118	21.1882	24.5448	22.0675	24.6276	22.0585	21.3484	24.7541	24.9708	21.0629	24.549	24.7585	22.3747	21.4157	24.6637	21.3099	21.3643	24.5575	20.885	22.2642	24.9622	24.4799	22.7041	22.0314	21.2186	21.9809
O14558	17.7244	17.1971	18.5442	17.3001	18.0817	17.525	18.3757	18.2816	17.1286	17.3035	18.2683	16.7702	17.3106	17.8649	17.6858	17.8932	15.8759	17.7911	17.5806	17.8763	17.1238	19.1617	17.656	17.7797	18.4293	17.6609	17.8019	18.3237	17.8428	18.2342	17.9588	16.835	18.3652	18.1227	17.8477	17.6102	18.8871	16.6261	16.2185	17.5089	16.8749	17.4479	18.2118	16.3544	17.9622	18.5808	16.8805	17.6619	17.222
O14561	18.4196	18.9057	18.8495	17.718	18.0647	19.469	17.638	18.6562	18.0557	18.0953	18.468	18.8482	18.5025	18.7796	17.9291	18.2053	17.5469	18.1352	18.3671	18.1138	18.1533	19.0137	17.7219	19.0918	17.9259	18.5734	19.2678	18.5671	18.5434	19.1981	17.4754	18.9947	19.4635	18.8173	17.796	18.2875	18.7249	17.8961	18.2321	19.0506	18.2838	17.637	17.8172	18.5117	18.5559	18.3968	18.9651	18.0274	18.7371
O14562	17.7536	18.2936	17.865	19.0703	18.0991	17.9819	18.1253	18.5684	18.0373	18.1162	18.3132	18.5828	18.4908	18.7813	17.4168	18.5496	18.6805	15.8409	18.4943	16.7907	15.6589	16.8738	16.2204	16.8156	14.0251	16.9293	17.9542	18.3019	15.4521	17.2601	16.7744	17.9652	15.6073	17.6886	15.6744	18.2282	15.6985	17.7517	17.8079	15.6179	15.2664	18.1144	17.5734	18.2836	15.8849	15.7143	17.8738	18.1707	15.6941
O14569	22.2719	21.8959	21.5166	20.9917	22.2569	21.836	22.0644	22.0903	22.2006	21.6888	22.1318	20.191	21.2316	22.1269	22.0295	20.7929	21.6432	21.9859	22.0463	21.8958	21.9221	21.4436	21.914	21.8539	21.2375	21.4543	21.262	21.5209	22.4122	20.3273	22.0119	21.8814	22.0118	21.9994	22.3541	22.2143	21.5165	21.8703	19.9263	21.0016	20.1509	21.8157	20.8378	21.4033	21.7989	21.4819	20.5455	22.079	21.8063
O14578	16.8211	17.7988	16.8193	16.8032	17.0541	14.9108	17.1356	16.117	16.3114	18.2377	17.101	15.5597	17.0921	17.6942	17.5057	16.9645	15.4145	19.1773	16.9978	17.5222	16.7199	17.2741	17.08	16.2307	15.4528	16.4163	17.6097	16.7997	17.2158	16.1114	16.7665	16.0338	17.06	16.8594	15.9061	18.1384	16.7454	15.594	16.7799	17.4694	15.9248	16.3823	17.4305	15.8122	17.0954	17.4515	16.3278	18.1439	15.5413
O14579	19.026	18.9567	18.7982	19.0742	17.7624	19.0851	18.6542	18.5824	18.4278	18.886	19.0062	19.0623	19.0854	18.5642	19.404	17.638	19.0434	18.1999	18.9078	18.6802	18.3637	18.3289	17.995	18.8453	19.0946	18.829	18.1378	19.3982	18.7696	18.6176	18.6394	17.9141	18.8312	19.3385	19.0256	19.3818	19.0652	18.3507	19.1435	19.1524	19.2416	18.8854	18.8581	17.7241	19.1722	18.832	19.0787	19.1232	18.7347
O14594	9.96033	16.197	9.44787	12.865	13.9617	12.8844	NA	NA	15.505	13.6758	NA	11.2641	10.1166	NA	16.9967	11.5504	9.5055	12.6228	NA	12.4055	13.4421	NA	11.5753	12.0636	13.7088	NA	NA	12.3193	11.3403	11.297	9.35908	NA	12.526	NA	12.2034	9.33919	NA	NA	11.9612	10.3248	12.3456	9.3836	NA	13.1061	11.7468	13.1027	16.5204	12.6863	14.9257
O14602	19.561	20.868	18.7426	21.4249	21.5464	21.0398	21.2994	21.4459	21.4394	21.5478	21.5014	21.1006	21.4439	20.7807	21.3268	20.1341	21.626	20.0512	20.9607	18.1979	20.8697	21.5596	20.3362	21.15	20.2697	21.0654	20.7458	19.0653	20.9919	18.8416	21.7019	21.761	21.6428	21.6953	21.6371	20.1142	21.8552	20.3046	21.3386	21.0471	21.1065	21.3237	19.5232	21.0728	21.1388	21.4016	20.9743	20.7082	21.3867
O14617	18.3544	18.5801	18.4033	18.2814	18.667	18.2857	18.4474	18.7736	18.3726	18.275	18.3653	18.5501	18.3473	18.4244	18.713	18.6155	18.9309	18.1215	18.6159	18.5267	18.4716	18.5619	18.5328	18.0849	18.4302	17.941	18.3638	18.6372	18.1864	18.4956	18.539	18.0302	18.0992	18.3827	18.563	18.6061	18.8661	18.4554	18.3641	18.5374	18.2701	18.3967	18.5675	17.8926	18.3689	18.4334	18.7947	17.9779	17.8713
O14618	19.9787	19.0262	18.8914	18.7382	18.3335	19.1787	19.2689	18.8689	19.2914	19.0222	19.0031	18.0656	19.5863	18.8538	18.7229	19.1783	19.6192	18.9066	19.4166	19.7188	19.0926	18.8434	18.8534	18.3117	18.7225	18.1212	18.8067	18.6747	18.7774	18.7006	19.4848	18.9792	19.2923	19.3926	19.219	19.712	19.5722	19.1113	19.2441	18.8418	17.4887	19.4905	18.3825	17.7019	19.1115	18.949	18.4502	18.8642	17.2776
O14638	20.4051	20.3216	19.9597	20.5568	19.7193	20.1498	20.1435	20.3604	18.4667	20.6964	20.5108	19.9699	20.6835	20.1802	21.0489	20.25	20.653	21.279	20.9788	20.5434	21.0134	18.8168	20.0739	18.788	21.7828	20.0941	19.6251	20.3605	20.0564	19.836	20.7843	20.4602	20.5524	20.4352	20.7251	18.879	20.6988	18.6445	20.4224	20.3975	20.7441	19.7134	18.1241	17.208	19.9226	20.9927	20.5411	20.8507	20.444
O14639	20.5489	19.4544	19.4203	20.1171	20.6334	20.1804	20.3806	20.3801	20.2221	20.0232	20.077	20.5647	20.8517	19.2095	19.7198	19.4393	19.4453	20.0024	19.716	19.753	19.3128	19.8599	20.159	19.4361	20.6542	19.4854	20.3381	19.5226	19.345	19.6741	20.237	19.8601	19.9974	19.3273	20.1283	19.4791	19.9955	19.7683	19.8543	19.5966	20.0459	19.6681	20.2151	19.8741	19.7716	20.0261	20.1819	19.2954	19.9075
O14653	19.8526	19.3265	19.7067	19.8808	20.1708	19.2761	19.0856	19.9488	20.0751	19.3695	19.7129	19.6583	19.5328	19.7926	19.5852	20.1013	19.7648	19.6576	19.5232	19.222	19.5752	19.3674	20.0553	19.9017	19.7198	20.4368	19.3216	19.7218	19.4285	20.0816	19.4208	20.2991	19.899	19.889	19.6771	18.9845	20.1597	20.3518	19.9207	19.3952	19.8058	18.6759	19.8218	19.17	20.2935	19.4748	19.6417	18.4001	20.1655
O14656	16.6135	17.4298	16.3212	16.778	16.6689	15.972	16.192	16.1572	16.2193	16.2596	16.3046	16.6067	16.1773	16.9396	17.3857	15.7174	16.7352	15.6164	16.3897	16.3851	16.6395	16.1905	17.3294	17.0289	16.4936	15.5893	15.6223	16.9163	17.1537	17.375	17.0272	17.0082	16.6624	17.246	16.3042	17.0666	17.4736	17.7477	17.3598	15.9146	16.9505	16.5771	16.9718	17.5099	17.1168	17.1834	17.1436	17.6071	16.7447
O14657	15.0766	14.1143	14.9326	12.9804	13.8623	14.0926	13.0843	15.1088	15.6143	13.8418	15.4223	14.6154	14.8416	14.2737	13.5704	14.1098	13.5458	13.457	13.1824	14.6904	15.798	13.5399	13.7143	14.7545	16.4891	14.8965	15.157	14.7441	14.8422	16.4297	16.1507	15.4581	15.3341	14.113	14.3818	15.8947	15.0475	15.5198	13.7248	15.5418	15.4475	14.4759	15.7752	14.9576	15.6559	14.536	15.8199	14.2456	13.1674
O14662	17.7339	18.2972	17.4101	17.0879	19.2952	18.377	18.8058	19.0743	17.2798	17.7102	18.4035	18.2822	17.2566	18.215	18.718	18.7175	16.98	17.9895	19.6996	17.5743	19.4865	18.7843	18.2179	18.0982	16.9147	20.9355	18.3241	18.1759	18.7713	18.2402	19.1556	16.3618	18.1628	19.4676	19.2207	18.1143	18.145	19.8061	19.6984	20.1072	19.0677	20.1188	19.5116	18.9697	18.2816	19.2376	19.4348	19.0382	18.5999
O14672	20.4675	20.6202	20.3552	20.0848	20.4556	20.041	20.3453	20.4333	20.0841	20.196	20.1678	19.9497	20.2338	20.2165	20.3638	20.2396	20.2521	20.9423	19.9045	20.3069	20.2799	20.4755	20.4034	20.1027	19.8404	20.6097	20.0243	20.1684	20.0187	19.4941	19.9795	19.7829	20.1978	20.1279	20.4179	19.4401	20.0096	20.04	19.6791	19.5909	19.7409	19.6603	20.1679	20.6486	19.7161	20.1369	20.444	20.215	19.6095
O14683	19.1151	19.3944	18.4353	19.1369	18.5366	19.0463	18.242	19.1148	19.2799	19.4146	17.1953	18.9413	19.0431	18.4325	19.1379	18.972	19.1799	19.5493	19.7171	19.6287	18.0335	19.095	19.0135	18.1593	18.9041	19.6691	19.3054	20.2985	18.4749	18.9185	19.4927	19.6283	19.1438	18.6895	20.5112	19.8833	19.0895	19.178	19.0257	19.6079	19.0637	19.0525	19.521	18.3381	18.4171	18.5055	19.2358	19.0042	18.7598
O14684	15.7065	17.0617	17.7123	17.3542	18.2409	17.9432	16.8711	17.4311	18.1862	17.3895	18.8904	17.5972	17.514	17.245	17.3043	17.5627	16.5881	16.0194	17.9013	17.4584	16.5091	18.2591	17.5461	17.415	18.1957	17.3337	17.0622	17.8992	18.2297	18.302	18.2441	18.4741	17.6523	17.8348	18.9221	16.9666	16.4225	17.5072	16.9489	17.5349	16.9476	17.2791	16.5051	16.9196	18.1257	17.1136	18.3925	17.9799	17.5863
O14732	19.7309	17.1777	18.8933	18.6516	19.4123	20.6481	18.5302	21.6852	18.8047	18.5539	19.4218	19.0097	20.5985	20.4432	18.7361	21.2887	18.6746	18.9464	20.3208	21.6317	18.2419	18.9153	20.1683	18.9916	21.1361	17.9969	18.9537	19.4303	19.4256	19.7918	20.8255	21.2343	18.3583	19.0057	19.2487	19.3437	21.1051	20.4612	18.5833	19.7572	21.2259	19.6363	19.0734	20.2081	20.2539	19.1515	19.49	18.459	19.3196
O14733	23.0889	23.5403	23.0415	21.9165	23.8664	24.5247	21.6474	23.4137	21.8828	23.461	22.1335	21.6155	22.3429	22.0359	21.2359	22.3062	20.6296	21.6836	24.8852	23.3521	23.7224	23.8133	21.8197	23.3456	21.6855	23.7316	22.9022	23.0497	23.7152	24.3608	21.1038	23.7532	24.2765	22.4761	22.055	21.8169	23.1755	20.7812	22.4623	22.0601	22.4576	21.4184	21.9616	22.3334	23.7794	22.5238	22.7541	22.6551	23.4052
O14735	18.2733	17.8154	18.1473	18.0026	17.9718	18.0425	18.2772	18.0916	17.9059	17.788	17.808	18.0933	18.1426	18.3552	17.4899	18.4769	17.7699	18.1342	17.4862	17.5553	17.837	17.7422	17.7135	18.2604	17.7858	18.4647	17.6674	17.8972	18.0045	18.1166	18.22	17.7587	17.7799	18.6021	18.1307	18.5022	17.8757	17.9565	17.7844	17.6123	17.5467	17.8807	17.0447	17.8051	17.9761	17.6501	17.4837	17.9467	17.5489
O14737	16.9293	17.9281	18.004	17.5032	18.6427	16.9858	17.9745	18.5663	18.4991	18.6984	18.3874	17.1164	18.8846	18.6696	18.0865	17.5876	18.2894	18.2681	17.4479	17.165	17.8044	18.2518	17.3541	17.5218	18.3145	17.7026	17.3345	18.3253	17.3694	17.3919	18.6227	18.5759	17.9897	18.719	17.4326	17.9454	18.2326	17.5572	19.3154	18.0027	17.9768	17.4729	17.0871	18.0366	18.0241	16.5688	17.8546	17.861	17.9893
O14744	18.276	18.1304	18.8972	18.8044	18.6454	18.5886	18.6071	19.0609	19.0275	18.8764	19.1677	18.8553	18.7148	18.5343	19.0527	19.08	18.827	19.0218	18.9266	18.5447	18.9524	18.7345	18.6845	18.7578	18.4754	18.407	18.3892	18.762	18.9446	19.0829	18.9293	18.6285	18.5918	18.5354	18.9199	18.8737	19.0972	18.9225	18.4391	18.9117	18.9905	18.5347	19.0618	19.0516	18.9192	18.9383	18.6013	18.7693	18.737
O14745	21.3864	21.4207	21.6494	21.0361	21.2623	21.2828	20.9029	21.3923	21.2837	21.1249	20.551	21.104	21.3376	21.1653	21.4353	21.3724	21.0723	21.3352	21.0349	21.3613	21.3873	21.0589	21.1873	21.314	21.2753	21.111	21.5262	21.2012	20.9806	21.3872	21.2902	21.1978	21.3317	21.206	20.9732	21.2212	21.0433	21.3059	21.1422	21.2734	21.3718	21.3131	21.0007	21.2008	21.1065	21.0054	21.0501	21.2061	20.9666
O14773	18.0524	18.4067	16.9399	18.1837	17.7837	18.0452	17.6052	18.2079	18.2059	18.4547	18.0676	17.6631	18.1091	18.4012	17.3687	18.337	18.4216	17.5884	18.4523	17.8102	18.5594	18.1403	18.6574	17.9871	18.0665	19.2163	18.0856	18.5314	18.5304	17.966	17.9084	18.9363	19.312	18.2711	18.252	18.3116	17.7566	18.6761	18.317	17.8967	18.4264	17.9779	17.962	17.9569	18.0464	18.4485	18.0662	18.3263	17.9664
O14776	19.6642	19.797	19.4906	19.7415	19.4437	19.1094	19.5626	19.2207	19.553	19.6878	19.6982	18.9618	19.0079	18.8464	19.3642	19.3822	19.3881	19.4315	19.2054	19.2811	19.4208	19.6381	18.9808	18.9556	19.5939	19.376	19.7859	19.271	18.7531	19.5673	19.0935	19.0353	19.7017	19.2265	18.6859	19.3973	19.913	19.8455	19.2402	19.6106	19.1866	19.0105	18.9739	18.9258	19.3136	19.7553	19.2292	19.2156	19.4482
O14777	20.9557	20.0811	20.7372	20.7157	20.5325	21.1352	20.1334	21.3291	20.9082	19.7499	20.8439	20.7415	15.6287	20.6152	20.8102	21.4666	21.2491	21.1652	20.682	20.5561	20.7695	21.0567	20.5717	19.902	20.787	20.9749	20.7403	21.8278	20.4597	20.7954	20.933	20.9903	21.2272	20.3739	21.0172	20.6552	21.2976	21.2824	21.4317	20.5379	21.3444	20.9142	21.0096	20.4405	21.1542	20.588	20.2773	20.1551	16.1648
O14786	21.1787	20.64	20.9564	21.1715	20.7619	20.7599	20.5971	21.0411	21.016	20.7168	20.8742	20.7801	20.5257	21.5014	20.8656	20.9304	20.3145	20.4804	20.7919	20.633	20.732	20.6239	20.7909	20.3538	20.5307	20.9294	20.4333	21.0066	20.281	20.1676	20.4891	20.7023	20.8275	20.9064	20.2308	20.2486	20.4028	20.0425	20.6215	20.6863	20.4976	20.904	20.9941	20.5206	20.7825	20.6968	20.8836	20.4308	20.697
O14787	19.8088	18.4852	20.2567	18.0703	20.1311	19.582	19.3484	20.0132	19.6579	19.8508	20.0649	20.0739	19.8274	20.3313	19.3521	19.965	19.9419	19.5964	20.2622	19.4572	20.2012	20.2108	19.4207	20.2464	19.5453	19.4193	20.4107	19.864	19.9375	20.417	19.7818	19.911	19.8138	19.9863	19.9172	20.5466	20.1732	20.2522	19.7334	19.7818	19.7253	19.8997	19.7031	19.7962	20.0288	20.1973	20.0581	19.9546	19.6714
O14791	22.4289	21.7718	22.2981	22.2286	22.2351	22.1411	22.4255	22.0118	22.0675	22.2924	21.6852	22.4774	22.3262	22.7336	21.7182	22.4867	22.4438	22.3588	21.7122	22.1775	21.415	22.036	21.9607	22.1541	22.3279	22.1287	22.4126	22.1326	22.0815	22.5805	22.0306	22.1595	21.9456	22.0432	22.2833	22.224	22.1054	22.0701	22.032	22.1695	21.7991	22.5191	22.7846	21.9663	22.4599	22.2544	22.635	22.2646	22.0628
O14795	15.0797	20.7954	21.6221	22.6154	15.9589	20.2593	21.066	19.9108	20.7416	20.8822	21.1835	20.063	19.3133	19.4995	19.4956	16.6617	21.0537	16.8924	21.8315	20.4801	19.9376	23.0104	21.6193	20.2155	19.3413	18.9409	19.5079	20.2737	19.0997	21.3617	21.1609	19.292	18.984	20.9017	19.8271	21.5467	15.3611	19.3434	20.4472	20.4715	19.88	19.6617	15.9221	13.0164	19.3251	19.7222	22.661	16.2669	13.9456
O14818	19.0873	20.242	19.0245	19.2891	19.6262	19.2294	19.3898	19.3577	19.8547	19.1755	19.1094	18.8194	19.291	19.1908	19.3618	19.656	19.146	19.6587	19.0064	17.9672	19.0023	18.9284	19.6287	19.4261	19.4897	17.6618	19.3075	19.1544	19.5363	19.2503	18.3098	20.1205	19.7674	19.6167	19.025	19.2246	19.4284	19.2002	19.1285	19.1589	19.7156	19.2625	20.1064	19.3304	20.011	19.8075	19.3603	19.6768	18.927
O14827	19.1698	20.4898	20.2498	19.5543	18.609	20.765	19.16	21.1476	19.7373	20.2375	19.8429	21.1006	20.1422	20.0648	20.4474	19.485	21.0228	20.0702	20.4989	20.8026	19.4905	25.7176	19.261	20.0489	20.3156	20.2026	20.5417	19.2917	19.1795	20.4314	24.5698	19.9109	20.0782	19.017	21.4738	19.6994	19.662	19.4632	20.238	20.3864	19.1558	19.3869	20.1418	18.313	20.6082	17.739	20.5846	20.7093	20.2066
O14828	18.5991	18.1513	17.8931	18.5676	17.3472	19.2597	18.0883	19.9674	18.7466	19.743	18.2656	17.9766	18.6628	18.7814	18.2109	19.2605	18.7815	19.742	17.977	18.9387	18.1603	18.3864	19.2919	18.8396	18.5481	18.557	18.2016	18.8248	20.1702	19.7431	19.1363	18.7156	19.1632	18.6215	18.8242	16.9046	17.8619	17.9897	19.1998	17.8718	18.2015	19.4519	17.3415	18.7994	19.0616	19.5906	18.5587	18.98	19.4012
O14841	19.5768	18.4176	18.9821	19.4531	19.3876	18.5353	19.0756	19.3195	19.4333	19.3874	19.8614	18.8939	18.3113	19.4829	19.4354	19.312	18.4115	18.5652	18.2425	18.9663	18.7823	19.1894	19.188	19.6173	19.0441	18.7158	17.748	19.4753	19.4504	19.0394	19.8623	19.8418	18.8277	19.0353	20.1144	19.9635	19.3067	19.5949	18.244	19.0213	17.8162	18.8928	18.993	19.0305	19.5583	18.2658	18.5866	17.6019	19.0649
O14879	21.0963	20.091	21.615	21.1399	20.9671	19.8206	22.1353	21.7983	20.8768	21.6971	21.0878	21.2569	19.7866	20.7273	21.3657	22.0765	21.6148	20.823	21.4795	21.7286	22.2707	20.6189	21.1212	20.7543	21.0424	21.4584	20.6819	20.5209	21.2936	20.6268	21.1775	21.1717	21.1239	22.3184	22.1351	20.4138	21.5968	22.7	21.1958	23.4012	20.8841	20.9388	20.8518	22.0877	22.2293	21.5463	20.6082	22.219	21.267
O14880	19.6486	18.9109	19.9307	19.5945	20.0402	18.5252	20.2218	19.2641	20.3761	18.8102	19.4557	20.7653	19.7222	20.2451	19.8362	20.9921	20.1845	19.9784	19.5714	20.1139	21.2151	19.92	20.396	20.3434	21.3054	19.6884	19.6333	20.2215	19.9085	19.9379	19.373	20.4074	20.3501	20.0805	19.7592	19.535	19.3162	20.7661	20.0891	20.4417	20.1401	20.2425	19.7621	19.0483	19.8724	20.3352	19.2468	20.444	19.21
O14904	21.7124	21.2294	21.4668	22.0976	22.1216	21.8592	21.2359	20.903	22.146	21.2795	21.9749	21.5387	22.2376	22.2632	22.6501	22.4839	22.4903	20.7353	21.6382	21.6988	20.8161	20.8553	18.7837	21.8146	21.8787	21.5409	21.261	21.8923	21.9853	21.3496	21.7295	21.9572	22.4414	21.8307	21.3432	22.0064	20.7919	21.5003	21.0841	21.0766	21.8633	22.1235	22.1675	21.5133	21.5412	21.6662	21.3215	22.3117	19.9337
O14907	18.3755	18.3608	18.9265	19.0097	18.6093	18.8946	18.5063	18.4376	18.8123	18.7353	18.944	19.1019	19.2815	19.1637	19.4922	18.7196	19.5247	19.2915	18.1114	18.5582	19.1725	18.5163	18.3779	19.1118	19.5196	19.0418	17.9105	18.7714	19.1673	19.1344	19.3199	19.0711	18.7116	20.0926	19.221	19.7486	19.1723	19.4997	19.2683	18.7932	19.1929	18.6912	19.6851	19.425	19.3849	19.4628	18.4712	19.7463	18.7785
O14908	20.238	20.3238	20.7858	21.2325	21.4654	20.6638	20.7903	20.6751	20.0078	20.6916	20.7996	19.7944	19.9141	20.2396	20.0267	19.6663	19.6802	19.7073	19.8387	19.1607	20.184	21.1386	19.8746	20.2252	20.0103	19.7564	19.9484	19.6266	20.1641	20.0728	20.2488	20.7669	19.801	20.4481	19.8908	20.0647	20.9449	19.6483	19.7726	20.2749	20.6889	20.3445	20.3935	19.8745	20.0806	19.2845	19.8808	20.4259	20.3178
O14910	21.2281	21.6564	20.9127	21.295	20.7162	20.9404	21.046	21.1575	21.7505	20.3064	21.8025	21.5085	21.6481	19.3228	22.13	21.2829	20.6522	21.98	21.8686	21.1569	22.047	20.3228	21.248	22.1311	22.5759	21.4265	22.3331	21.8044	22.2346	22.1619	21.0594	21.3221	20.4791	20.3306	20.9476	21.2939	21.0124	22.8018	22.9078	19.9735	20.5505	19.9907	20.47	22.6528	19.0166	21.4567	21.0546	21.4313	21.156
O14920	19.7537	14.8584	14.5911	13.9426	20.3911	19.711	15.487	15.4924	15.8637	15.3617	13.0062	16.5714	13.5418	16.7189	16.3107	14.0351	17.6175	13.4746	14.6528	13.8452	19.4132	14.1317	14.3901	16.9355	20.2704	14.9157	13.7578	17.7615	16.7379	16.0127	14.3894	14.7363	15.6384	14.5358	13.8717	16.8051	15.065	14.6027	13.8603	18.9018	13.3998	14.1196	13.871	13.2689	18.235	16.7775	17.9157	11.845	17.1212
O14929	16.3808	21.0239	16.72	22.8927	19.871	20.1405	21.5478	21.0016	20.0899	20.2801	19.3575	21.2192	21.9378	20.7933	21.9961	17.2478	22.5687	21.2215	20.2335	22.0825	19.8826	20.594	19.8246	14.7907	20.3837	14.9226	20.4659	20.631	20.0857	19.8835	20.1813	20.7706	19.6614	22.2437	21.4945	21.6528	21.3065	21.2824	20.6545	20.7388	20.2613	20.4428	19.8499	20.1722	18.9961	19.2049	21.0413	20.4769	20.7925
O14933	20.2983	20.5011	19.4872	19.6549	20.5402	20.4851	20.0191	19.8205	20.0281	21.6016	20.5591	20.5386	20.2816	20.9082	20.9534	20.5916	20.4071	20.2509	20.6428	20.7955	21.3668	20.4896	20.5016	20.1821	20.7772	19.2716	20.2963	20.4067	18.4566	19.0917	20.9728	21.3123	20.5302	21.3827	19.8025	20.4333	20.4532	19.4792	19.5271	19.7012	20.375	20.8922	21.3496	21.0044	20.1231	19.0914	20.0886	20.6027	21.1946
O14936	19.5807	19.9631	19.3097	19.356	19.5413	19.231	17.9817	18.4004	18.923	19.5947	18.0644	19.4619	19.7988	20.1922	18.7615	18.8857	19.1191	19.6188	18.548	20.0661	18.9294	19.3405	19.5449	19.4705	19.7398	18.5739	19.2106	17.8702	19.1051	19.0537	19.8532	18.6411	19.5001	18.8368	20.0999	19.2815	18.2677	19.8852	19.275	17.7983	19.406	19.3506	18.4451	20.0113	18.8818	20.2313	19.787	19.9113	20.076
O14949	20.5774	19.0139	18.2705	20.0168	18.7825	17.6857	18.8115	18.1688	20.8811	18.845	19.2505	19.5813	19.4923	19.158	19.3601	18.1775	19.3136	18.3165	19.5992	17.559	17.801	19.9219	19.187	18.224	18.4512	18.7683	18.5089	18.5948	19.0243	19.1355	18.9932	18.1889	17.2553	16.4395	21.2941	18.7593	21.5644	19.9189	19.6099	17.8771	18.2409	19.4014	18.8957	19.4868	15.3359	18.8539	17.8459	20.2396	19.7945
O14957	18.1817	17.1384	15.8009	17.3161	14.4937	16.8014	17.4796	18.137	17.6279	18.5122	18.0511	17.6435	17.1489	16.9638	18.1355	17.2794	13.1926	15.834	18.045	16.4725	17.4966	17.2494	16.517	18.1275	17.9343	17.1168	17.5237	16.052	15.4999	17.1573	16.0168	16.81	17.9113	18.1299	18.1396	17.3056	17.8118	17.7104	17.5926	17.3179	17.7736	17.5253	17.8789	16.8888	18.7138	17.4244	17.6925	17.2874	17.9526
O14964	21.2145	20.7895	21.4436	20.0672	21.4503	20.3023	20.9317	20.1079	21.1357	20.8408	20.9324	21.0053	21.2416	20.7078	20.5439	20.6543	20.8206	20.481	20.9041	20.6967	20.6893	20.9399	20.6203	20.6843	21.16	20.6003	20.7233	21.4196	20.2001	21.2987	20.9132	21.0107	20.9604	21.4883	20.7489	20.7624	20.8451	21.1346	20.9417	21.1009	21.2017	20.883	21.3386	19.9967	21.4637	20.8669	20.8296	21.0057	21.4407
O14967	16.6062	16.903	17.3686	16.9524	16.0949	17.201	17.355	17.7285	17.6504	16.9577	17.8324	16.7406	17.4243	17.2496	17.586	17.4856	17.9043	17.2793	17.3279	16.6316	17.5176	16.6077	17.3526	17.2636	17.1151	17.1397	17.9572	16.7006	17.2159	17.5828	15.2772	17.3428	17.1051	17.4962	17.3682	17.8866	17.3088	17.9727	17.4532	17.4262	17.6812	16.8253	17.6331	16.7822	17.6985	17.0358	17.2904	18.2736	17.6097
O14972	14.7191	16.8076	16.2727	15.0913	16.6851	16.6941	15.7097	15.8056	15.8413	16.6565	15.1472	16.3014	16.1014	15.316	16.6211	17.0014	15.6652	15.5852	16.8374	16.703	15.0046	14.8748	15.5971	15.6285	15.9061	16.2937	15.2481	16.1523	16.0817	15.8246	15.0955	15.8135	14.9439	15.628	14.9411	15.3299	15.8346	16.6796	15.9424	16.7068	15.6421	16.1416	15.7166	14.8232	16.6402	15.8617	15.8195	16.2164	15.1197
O14974	21.319	21.3472	20.9746	21.1132	21.3694	21.071	20.8692	20.8004	21.2894	21.6414	21.1251	21.283	20.8864	21.0726	21.228	21.2271	20.9953	20.7981	21.3248	20.5591	20.9816	20.9279	21.0829	21.3527	21.2628	21.4025	21.247	21.1955	21.2485	21.2743	20.9782	21.1556	21.0474	20.9686	20.654	20.7143	21.4473	21.3699	21.3108	21.3612	20.8744	20.9896	21.3006	21.0313	21.2644	20.7861	21.0838	21.1717	21.1931
O14975	18.4372	18.0308	18.2299	18.3083	18.1372	18.8548	18.3198	18.3747	19.1074	17.862	18.1942	18.5405	17.8953	19.143	18.2484	18.1532	18.3447	17.848	18.7029	18.0912	18.7635	17.793	18.7023	18.9679	18.7495	18.3325	18.9039	18.583	18.0148	18.2119	18.6989	18.8113	18.7964	18.8322	17.9861	18.5389	18.6073	18.3546	18.6891	18.1857	19.3391	18.4103	18.608	17.5084	18.2603	18.575	19.4723	18.9158	18.2569
O14976	17.8323	17.7671	17.5558	17.9208	15.9153	17.6098	17.9241	17.2424	18.5335	17.4322	17.9895	17.8112	17.7616	17.8579	17.8195	18.2247	18.702	17.4874	17.7412	18.5429	17.3224	16.2087	17.4082	18.4877	17.482	17.8255	17.659	18.1196	17.8038	18.5482	17.9225	16.9004	18.0848	17.7629	18.4151	18.3495	17.3842	19.1424	18.0113	18.9468	18.0548	18.1564	16.853	18.3128	18.6302	17.7839	18.731	18.6894	18.393
O14979	20.1292	19.9671	20.2625	19.9758	20.3728	19.3402	19.6925	20.3893	20.3596	19.4132	20.2342	19.7485	19.5527	19.8118	19.9322	20.2859	20.2461	20.1895	19.7464	20.1258	19.9804	19.7508	19.991	20.2097	19.9265	20.1692	20.0231	19.6721	19.8976	19.9723	20.6279	20.4529	20.006	20.0583	20.4925	19.9195	20.0565	20.3717	20.1337	19.0423	20.2524	20.1578	19.921	19.8952	19.9073	19.599	19.9777	19.7324	20.0652
O14980	20.2268	19.7635	19.9063	20.4261	20.0418	19.5968	19.6913	20.0505	19.6789	19.8128	20.0561	20.0333	19.8664	19.824	20.367	20.2403	19.8766	19.5016	20.013	20.1008	19.815	19.7741	19.9759	19.8412	20.5703	19.7513	19.7231	20.2464	19.8203	19.4643	20.2155	20.1703	20.033	20.177	20.1327	19.6824	19.9783	19.825	19.9178	19.6981	19.9989	19.7027	20.0652	19.2512	19.8539	19.519	19.9638	19.8861	20.3892
O15018	17.9569	18.7079	20.5922	20.9171	22.0907	17.7589	21.752	21.2298	20.8486	19.1323	21.157	22.6188	21.0616	19.4504	19.24	17.5426	21.4671	18.8007	21.5409	18.7397	21.4253	19.2632	21.5251	20.0632	21.6256	19.1196	19.2731	19.4877	21.8794	19.0364	21.6837	18.5251	18.2664	21.1225	21.6616	20.9052	22.1238	20.5685	21.3484	21.565	20.0336	21.7064	21.8239	19.7763	21.6106	20.7978	21.2614	22.0243	19.5804
O15020	22.4033	22.4092	22.1933	21.9093	21.6632	21.8959	22.0201	21.9376	21.1685	21.8073	22.0477	21.9849	22.1206	22.0372	21.862	21.9134	22.0579	21.7356	22.1837	22.0681	21.8729	21.5655	22.1176	21.4894	21.7056	22.0566	22.1885	21.8343	22.1699	22.3296	22.2472	21.8069	21.464	21.515	21.8858	21.3634	22.1626	21.7829	21.7323	22.1065	22.8039	21.6115	21.9107	21.897	22.3566	21.7517	21.9307	21.6622	21.9722
O15027	21.3639	21.4727	21.2803	21.925	21.2733	21.5145	20.934	21.3807	20.9555	21.2673	21.2622	21.2598	21.1998	21.8267	21.089	21.5206	21.0658	21.0895	21.4149	21.4599	21.5054	21.5434	21.2133	21.2581	20.7343	20.8237	21.2904	21.2399	21.2597	21.2791	21.1846	21.1975	21.174	21.0243	21.2139	21.4523	21.2588	21.1704	21.2007	21.6273	21.2118	21.3245	21.2597	21.3753	21.0482	21.537	21.109	21.2411	20.6836
O15031	21.1338	21.0646	21.2897	21.3199	21.5534	20.8719	21.4608	21.512	21.4099	21.4296	21.4397	21.4548	21.4516	21.3315	20.9996	21.3718	21.5586	21.4938	20.9644	21.312	20.8542	20.8846	21.4019	21.1098	21.155	21.0911	21.2409	20.9457	20.9957	21.2483	21.6588	21.1985	21.1663	21.4085	21.3703	21.2384	21.1868	21.0736	21.545	21.4587	21.6433	21.3548	21.4418	20.9729	21.1191	21.2098	21.1321	21.063	21.4174
O15037	19.8794	20.3399	18.3282	20.711	20.6334	20.9555	20.0308	20.5873	20.186	20.3308	20.3137	18.9932	19.5114	20.8774	20.7758	19.6355	20.5776	20.5279	20.5697	20.2337	18.8893	22.5234	20.3809	19.4501	21.1217	19.7926	19.9225	20.3301	22.378	22.3182	20.135	20.5976	22.367	21.5319	20.0874	22.1382	20.2015	20.2239	20.0095	21.731	20.3602	22.3223	20.2813	20.4036	20.1836	23.0118	20.6336	19.791	22.0746
O15040	NA	14.5502	14.3273	16.2237	15.8815	15.0347	15.1773	15.6622	15.8556	16.0765	15.9647	15.5237	13.9005	16.4844	15.3424	15.8159	16.1801	15.2639	13.3448	15.7542	15.4075	14.8191	NA	15.7478	15.6932	15.6028	13.8955	14.7801	15.175	16.6736	15.4079	15.3761	15.645	14.8184	NA	15.2781	15.8784	14.8854	14.5084	17.5907	16.349	15.6577	15.8311	15.2095	15.4371	15.1562	14.7538	15.8906	15.5851
O15042	20.1565	21.0988	20.8965	21.2646	20.4246	20.9332	21.5732	21.5009	21.2982	20.9785	21.3355	21.4231	21.2196	20.9416	21.3537	22.0459	21.503	21.4021	21.2309	21.0482	21.5101	21.8337	21.2951	20.3832	20.9621	20.606	20.8004	21.0645	21.5976	20.9185	21.227	21.1607	20.7674	21.8736	21.5165	21.1031	20.7706	20.7915	21.6772	20.7897	20.4685	20.8787	20.5038	21.4175	20.9654	20.5343	20.8694	21.0079	21.4153
O15054	19.8684	21.3589	19.652	21.684	19.9716	20.9821	19.7231	20.859	21.7634	20.3245	21.7878	20.4448	21.9133	19.6587	21.9149	22.3127	21.6873	21.7113	22.4555	20.1704	20.7978	20.3263	20.5056	20.1371	19.1015	21.8227	20.396	19.3065	19.3971	22.1768	21.9932	22.1547	21.0107	22.5632	20.8693	20.8667	21.2781	19.5461	20.6793	20.5833	20.9236	19.2157	20.6332	20.6676	20.9744	20.3087	20.772	21.5765	22.3545
O15061	21.0864	21.4307	21.3095	20.9408	20.9468	21.1944	20.7007	21.0213	20.2563	20.9055	20.4948	20.6639	19.9838	20.5404	20.466	20.8071	20.9704	20.6777	20.7801	21.3645	21.0968	21.1532	20.2973	21.3452	21.0772	20.9388	21.081	20.7219	21.0751	21.0653	20.4023	21.0243	21.3267	21.2688	21.2804	21.4867	21.1933	20.9205	20.7972	20.9748	21.3756	21.3137	21.1826	21.2942	21.2156	20.6921	21.2823	21.1901	20.902
O15067	20.2797	19.9796	20.2648	19.9581	19.8872	19.7408	20.0675	20.2463	19.7832	19.7371	19.2977	20.1615	19.8753	20.1903	19.4382	19.7249	19.4952	19.4994	20.0054	19.5429	19.9585	20.063	20.1861	20.2186	20.1526	19.7763	20.1615	20.3155	19.8661	19.696	20.0478	20.2946	19.8029	20.2572	20.0974	20.2809	19.7164	19.6605	19.9744	20.0413	19.9301	19.8826	20.2575	19.6752	20.0353	20.0524	19.6338	19.617	19.8002
O15069	25.064	24.8941	24.9746	24.4821	24.8507	24.5736	24.5981	25.031	25.0272	24.4808	24.6487	24.8197	24.8498	24.6616	24.7707	25.2197	25.1666	24.9403	24.1808	24.3279	24.6032	24.4677	24.5475	24.3063	24.4893	23.8336	24.1184	24.4037	24.467	24.3118	24.8764	24.814	24.7275	24.1401	24.6308	24.795	24.538	24.4446	24.556	24.5366	24.8667	24.5921	25.0871	24.8599	24.6231	25.1566	24.5484	24.6565	24.3198
O15078	17.2314	18.4257	18.0921	17.6589	17.4096	17.9984	17.8928	18.1957	16.5057	17.6611	17.6364	15.5944	16.8923	17.3001	17.1641	15.8155	16.7573	16.7386	17.5586	17.8546	16.574	16.9797	17.4655	17.7861	16.3647	16.8915	17.6758	17.6281	17.2029	17.4512	17.6789	19.1564	18.6264	18.1119	17.6636	17.8807	17.3125	17.3343	15.3173	17.7249	17.1255	16.2283	16.0902	16.2144	17.5212	16.4101	17.9889	18.17	17.9667
O15090	21.9095	21.7576	21.4198	22.4108	22.1015	21.7542	21.8758	22.3755	21.93	20.8155	22.5595	22.7406	22.4088	22.4062	21.8604	22.5826	22.2828	21.961	21.1986	21.5872	22.1952	22.4097	22.5198	22.4004	21.6948	21.6519	22.4641	22.429	22.1164	22.6974	23.1208	22.5324	21.9962	22.1842	23.245	22.2336	21.2027	21.8022	22.1126	21.8169	21.8272	22.3704	22.4505	22.2762	21.9547	22.4303	22.8972	22.5237	21.8755
O15111	19.9877	21.8795	22.4288	19.9924	20.5795	20.7099	22.0505	21.6636	21.5899	21.333	21.6637	21.7211	20.4571	18.1218	22.5167	21.7552	23.1301	22.018	18.9541	19.0357	22.534	19.5799	21.76	21.6475	22.5812	19.9041	19.422	20.6871	21.0423	21.8027	22.0117	21.5729	21.7789	20.693	21.4281	21.5916	21.8835	19.0392	22.8987	22.5456	20.3176	21.8597	19.8386	21.8556	20.0759	21.2709	19.6786	22.8463	19.7981
O15116	11.2845	15.8024	17.2902	17.1602	12.3935	15.1034	17.1828	15.5809	17.3917	17.249	15.7396	15.9888	16.6391	14.2311	17.7081	13.8888	18.244	16.5459	15.6823	15.2929	17.3714	16.0797	16.0572	17.677	17.8634	17.1907	14.294	15.3323	16.9759	16.1497	16.558	15.4649	17.1837	17.0365	17.293	14.6735	17.4377	17.4009	16.6001	16.0314	19.1484	16.3562	18.4253	16.4485	13.7049	15.733	18.4093	16.6755	17.2061
O15118	17.883	18.594	18.4013	17.0056	17.9003	17.1784	17.0476	15.3505	18.0589	18.7059	18.9825	19.3284	17.9077	18.8906	18.047	18.0961	18.8288	19.6545	17.8558	16.6583	17.5463	18.1025	18.6906	17.6319	18.2484	15.7848	19.1719	18.3389	18.8301	18.5578	18.1192	17.861	17.0564	17.4842	17.8176	17.5576	17.732	17.9223	17.3592	18.654	18.8614	18.0704	18.331	19.421	18.1835	18.1692	17.2634	17.7599	19.0487
O15119	19.0904	22.7327	19.0389	18.665	20.0479	20.9452	18.2866	19.3721	18.8145	19.405	18.8338	21.975	19.0106	19.688	17.1131	19.3625	17.3495	18.7356	20.6238	19.4268	19.5232	22.1444	20.8381	20.1955	18.7968	20.1278	19.3771	19.4099	19.6028	21.4406	17.8597	19.3391	20.3473	19.9708	19.2394	18.9806	20.2977	18.8088	18.9664	19.2999	18.752	19.0595	17.889	20.1187	18.2062	18.9095	19.8252	19.9419	19.9644
O15121	21.0233	20.5019	21.0468	21.3298	18.2459	21.0572	20.7844	18.734	20.8636	18.7303	19.9776	20.6374	20.4892	20.566	18.8035	20.7589	20.7865	19.2131	21.5398	20.6118	20.659	17.7578	21.1578	20.5264	20.0721	20.7116	21.1435	20.9123	18.6109	17.8269	19.2795	18.4037	19.5275	21.0865	21.397	19.1381	21.8114	19.9853	20.9342	20.0618	21.0147	21.0907	19.3428	20.3146	18.7682	18.9377	20.7572	18.9083	18.2342
O15126	20.5277	21.3981	21.7647	21.9958	22.065	21.4371	22.1312	21.5905	21.3608	21.5692	21.8562	22.1482	22.2474	21.6565	21.0611	21.584	22.3367	21.7054	20.4587	21.8805	21.646	21.7082	21.7219	21.752	21.4485	21.126	21.22	20.9773	21.4412	22.0542	21.6428	21.9577	20.4194	21.5091	21.3264	21.6078	21.8086	22.2004	21.3423	21.3462	22.0585	21.7492	21.7194	21.0474	21.9336	21.3257	21.2444	22.0123	21.6206
O15127	18.6714	18.0252	16.2411	17.4361	18.0434	17.2409	18.6457	17.2404	17.437	18.0202	18.0747	16.8386	17.9632	16.9876	17.5089	17.5664	17.0891	15.7019	16.392	15.9083	17.6575	16.1946	17.3188	15.4445	17.1797	15.6962	18.037	18.5982	16.2154	16.893	17.4984	17.3553	17.9795	17.7523	16.8272	16.7416	16.9232	15.7438	17.0628	16.2685	17.8452	16.6916	17.7654	17.1898	16.7274	18.1494	15.6691	17.3226	17.0445
O15143	20.3974	19.8336	20.1482	20.0869	20.0546	20.3061	20.1747	20.2071	19.7811	19.8933	20.1326	20.0006	20.1346	19.8917	20.5429	19.8767	20.5302	20.0648	20.4137	19.8302	20.2128	20.2421	19.8506	19.1683	19.9757	19.712	19.6651	20.09	19.7909	19.7047	19.9931	20.1526	19.876	20.2538	19.8579	19.3872	20.3342	20.0441	19.9604	19.5178	20.2131	19.9088	20.6034	19.815	19.8372	20.2586	19.812	19.742	19.804
O15144	19.6154	20.2	19.6972	19.6434	19.2601	19.5971	19.0281	19.3136	19.8132	20.2323	19.2929	19.3473	19.3077	19.4768	19.5302	19.6086	19.0456	19.0393	19.8416	19.7403	19.0437	19.7009	19.7127	19.4963	19.9899	19.4383	19.2187	19.5931	19.5972	19.2289	19.1841	19.5521	19.7873	19.8542	19.0166	19.7148	19.5872	19.6469	19.7577	19.4101	19.542	19.328	19.3078	19.5677	19.2403	19.321	19.3642	19.6838	19.7047
O15145	20.1731	20.2603	20.0558	19.2615	19.2344	19.5706	19.9221	19.685	19.4433	19.1415	18.9764	19.7302	19.794	19.6038	19.3338	19.0533	19.418	19.3682	20.2045	20.1407	19.9993	19.9451	20.074	19.591	19.0925	19.4717	19.5576	19.0396	19.7116	20.1001	19.3795	19.7005	19.1221	19.0978	19.9453	20.3855	19.2522	19.8863	19.7048	19.8111	19.1472	19.7582	18.6277	20.2795	20.1689	19.4645	19.5347	19.8711	19.7523
O15155	19.9688	19.8828	19.4907	19.6259	20.3198	20.1195	19.428	20.3197	19.3663	18.8493	19.9619	18.3934	19.6948	19.4726	20.2537	19.1014	19.6206	19.8658	19.6668	19.1357	19.7001	19.7252	19.1219	18.8942	18.8869	19.6382	19.5075	19.4654	18.7866	20.0931	20.0438	19.5293	19.5827	19.7272	19.9553	20.2386	18.0366	19.2884	19.6921	19.0436	20.3601	19.4008	18.9838	20.111	19.3547	18.6246	19.8737	19.8964	19.5407
O15162	17.0196	17.1689	17.1445	17.9995	16.4299	16.9731	16.1356	23.0008	22.6376	22.6147	16.9215	15.901	16.5711	15.6997	16.2393	17.4558	17.3597	16.8099	18.0282	16.7823	15.6504	22.6823	16.3265	16.0006	18.6384	19.4674	16.032	20.3643	20.2305	22.2092	17.7645	16.535	22.4271	22.1143	22.6884	22.9298	22.4703	19.9968	19.4018	17.5369	18.67	15.9985	15.5952	23.3047	21.7815	16.7896	16.4737	18.7139	17.7812
O15164	18.9475	18.6294	21.6032	21.5262	22.3514	17.668	17.6719	21.1544	17.6352	18.7692	21.0773	18.1042	16.1526	19.0742	18.2459	17.9542	18.2009	18.9683	18.735	17.5561	19.0359	21.0525	15.7884	15.5088	19.6777	22.4745	21.1265	16.5198	17.0298	18.7848	16.0617	21.7628	16.0034	21.5731	19.7205	21.155	20.7468	20.3909	18.8793	19.383	21.4713	18.1323	17.5677	21.179	20.8939	19.3439	16.1296	19.8758	20.8854
O15173	20.3924	20.4375	20.7088	19.7504	20.6632	20.1221	20.3671	20.564	20.2293	20.7748	20.1716	20.7585	20.447	20.4868	20.9182	20.4528	20.0829	20.9009	20.6064	19.7669	21.005	20.2354	20.114	19.7668	20.0985	20.3356	20.4811	20.4865	20.1368	20.3487	20.3872	20.1434	20.4819	20.689	20.4398	19.4632	20.2551	20.4323	20.1842	20.5546	20.8005	20.6785	20.5337	20.866	20.8347	20.3615	20.3834	20.7458	20.1756
O15195	11.7307	8.73431	8.4985	13.313	8.48322	8.53451	12.3259	9.60206	9.14005	9.22835	6.2581	10.2422	7.48152	8.83473	7.56897	7.501	8.67105	11.9128	8.60547	8.96518	7.23762	7.06917	8.36497	10.3293	10.4267	8.99067	7.93103	10.7959	7.63084	10.2151	5.72423	9.68603	8.33479	9.61326	9.95346	11.2381	9.35627	6.75616	9.22881	7.20587	7.01247	7.10115	7.25453	8.86605	7.22275	7.73898	9.41665	11.0473	9.59879
O15212	18.6002	17.6986	17.6429	18.6993	18.611	18.3758	18.4128	18.1248	18.4522	18.0893	17.2842	17.847	17.8795	18.1995	18.4822	17.0059	18.4398	18.3523	18.4906	18.7511	17.5115	17.7427	16.9294	18.7234	17.8385	18.2042	17.7977	17.9601	18.0848	17.853	17.9149	17.3488	17.7597	18.6884	18.5244	17.6695	18.0875	18.5411	18.0675	17.269	17.9197	17.8482	17.9634	18.1317	17.9087	18.3714	17.6675	17.2502	18.8797
O15217	17.2804	17.4087	19.1091	16.0633	15.6755	17.1131	16.0681	17.6473	17.5349	16.097	17.4899	15.9285	15.6322	17.2384	16.7766	14.9618	15.0632	14.7452	16.6692	16.1303	15.9371	16.1713	16.9983	15.426	14.717	15.2285	17.1323	17.4391	16.4862	13.9308	15.4213	16.5568	17.2278	16.792	15.2288	17.8761	17.8612	15.557	14.0053	15.4592	15.2398	15.845	15.6647	14.3056	14.9698	15.0292	15.2641	15.3336	15.1584
O15228	18.8894	19.4986	19.0568	18.4264	18.8651	18.1172	19.0741	18.2923	17.8899	19.732	18.4132	17.8403	18.4545	19.2516	19.1834	18.7545	18.5497	18.8431	18.6281	20.0748	17.7094	20.0645	19.6391	17.8553	18.5629	19.055	18.3892	18.8434	19.4464	18.5052	16.9639	16.6127	18.8418	19.0817	18.1065	19.1455	18.5309	17.9975	18.7038	17.2283	18.1416	18.1299	20.3501	18.623	19.433	19.6805	17.7709	20.2811	19.1442
O15229	17.8552	18.9959	18.254	18.31	18.0639	18.5668	19.7359	17.7744	17.7014	18.1477	19.2299	19.5373	17.8895	18.3207	18.8453	18.4934	17.9569	18.9789	19.0764	18.4539	18.314	18.3218	18.7147	18.7524	19.3899	19.3199	18.5858	18.2656	18.9473	18.5722	18.6378	18.2053	17.4921	18.0244	19.0318	18.2267	17.8679	18.8157	18.6511	18.9002	18.4701	19.2228	18.2298	18.6945	18.3774	18.5712	18.2582	19.5928	18.5483
O15230	20.2879	20.3013	20.2782	20.3602	20.1738	20.238	20.1498	20.0642	20.0602	20.0472	20.4258	20.0805	20.0892	20.0849	20.0474	20.0491	20.0756	20.0171	20.0422	19.9355	20.2451	20.1465	20.1703	20.1858	20.2873	20.1511	20.3398	20.101	20.2574	20.2918	20.0636	20.269	20.2311	20.3514	20.1065	20.1181	20.1759	20.0686	20.1057	20.0403	20.0665	20.0625	20.0144	19.9445	20.0515	20.0492	20.1668	20.1265	20.1165
O15231	21.085	21.0686	20.581	20.6857	21.2287	21.1077	20.9079	20.4725	20.7367	21.1202	20.9147	20.9441	20.5191	20.9812	20.473	20.5451	20.5427	20.4928	20.8943	20.8856	20.7368	20.7523	20.7163	20.6935	20.8816	20.4945	20.8346	20.8225	21.2003	20.4667	20.533	20.949	21.249	21.0572	20.59	21.1895	20.5582	20.835	20.6556	20.5893	20.5745	20.644	20.5623	20.5287	20.7272	20.6117	20.77	20.9532	20.7208
O15243	19.9336	21.7696	21.629	19.4002	20.5708	21.6926	20.943	20.3075	20.5362	21.0259	21.2259	21.303	21.2212	21.6712	21.7762	20.7773	20.0884	21.6416	20.8073	20.9036	20.451	21.8739	20.9419	20.7723	20.6243	21.6482	22.1499	21.565	21.7889	21.5549	21.9523	20.1488	21.4154	21.5874	21.9326	21.8241	20.2113	20.8555	20.6308	21.3261	22.1209	21.2382	20.502	19.6077	23.5482	21.1563	21.2135	21.0105	21.248
O15247	16.3208	18.4949	16.2564	16.0374	14.1923	11.3041	13.3747	16.0451	14.3044	17.3888	14.9578	18.0283	16.6455	13.5464	16.3299	13.4868	17.3679	18.2198	17.1288	15.2496	14.4689	15.8667	13.7717	16.0098	11.1827	14.8827	15.8844	14.2463	16.3477	10.8342	14.7967	16.6274	13.3079	15.5556	15.0198	14.9906	8.8153	13.5756	13.6238	16.7105	17.3424	16.6243	16.7657	15.4774	15.4174	14.9124	16.6945	16.9146	16.8804
O15254	20.1194	20.3617	19.6609	20.411	20.3097	20.4575	20.5389	20.9752	20.4325	20.6449	20.9519	20.179	20.227	20.5509	20.8743	20.8901	20.4042	20.538	20.8091	20.5003	20.6152	20.1912	20.2249	20.0766	20.0687	19.9575	20.3956	20.0655	20.5979	20.2794	19.9116	20.9151	20.669	20.8457	20.6776	20.9765	20.5365	20.5876	20.6228	20.658	21.1572	20.8535	20.3799	20.8153	20.9392	20.25	20.3416	20.4392	20.3251
O15258	20.2805	20.2547	20.06	20.199	20.4186	20.3294	20.4266	20.8306	20.2895	20.3524	20.7596	20.4623	20.2524	20.0206	19.2099	21.0668	19.944	20.3619	20.9235	21.0899	20.2156	20.7998	20.2591	20.5877	20.246	20.3447	20.8407	20.8344	18.881	19.7417	19.6707	20.0109	19.5542	21.0289	20.9368	20.1218	20.6963	19.5646	20.3354	20.3163	19.5721	20.2232	20.313	21.6665	20.8005	19.6929	20.7117	20.0928	19.9712
O15260	18.872	18.9338	18.494	17.5876	19.0426	18.3748	17.7996	18.8481	18.5198	18.2669	18.005	18.5225	18.609	18.2909	18.5271	18.2724	18.2607	17.9813	18.5261	17.459	18.6727	18.6558	18.3386	18.7312	17.7852	18.4583	18.9452	18.286	18.2891	18.6517	17.1261	18.5735	18.6542	18.7623	18.5298	18.4155	18.7477	19.0406	18.2927	18.5649	18.4352	18.6491	18.8186	18.3199	18.6185	18.8759	19.0349	18.3668	18.1427
O15264	18.2528	18.2421	17.0445	16.848	18.4584	17.4332	16.0709	18.6331	19.3882	19.4432	18.9023	17.1043	17.6319	17.2594	17.3496	15.8961	16.5575	17.3761	17.8638	17.4746	18.2439	16.5707	17.7957	18.3426	17.098	16.3102	16.2998	17.9124	18.1151	18.1086	16.5374	18.8769	18.7818	18.2708	18.4591	17.9666	17.8625	18.1448	18.0435	17.9076	16.9508	17.0344	18.3146	15.8853	17.263	17.0574	17.5116	17.2837	17.6236
O15269	21.2543	21.7679	21.8687	21.4975	21.4282	21.5295	21.6433	21.4806	21.5768	21.5026	21.2348	21.5644	21.6626	21.6434	21.4245	21.4843	21.3398	21.9547	21.6804	21.8504	21.1767	20.7937	21.2224	21.2818	21.1567	21.2041	21.4263	21.1749	21.4225	21.5232	21.2404	21.9943	21.137	20.8139	21.6589	21.1239	20.9739	21.6373	21.7711	20.7539	21.4127	21.5904	21.1988	21.6524	21.8318	22.1846	20.806	21.5207	21.1725
O15270	18.1965	17.757	19.573	19.6934	17.9108	19.67	20.1291	18.7433	19.5639	19.4123	19.6358	17.3941	19.3411	19.2555	19.8629	18.461	19.8226	18.627	18.4006	19.9307	20.1031	17.5334	19.9718	17.9725	19.3655	18.5925	19.293	19.7906	19.8587	19.9156	19.5101	19.3228	19.1935	19.3983	19.4647	19.2819	19.1446	19.5316	17.7553	18.9039	18.6956	19.252	17.917	17.803	18.4873	19.5406	19.0553	19.6537	17.7909
O15294	19.1575	19.1376	18.7632	19.7289	19.2354	18.8918	19.6034	19.0314	19.1964	19.3898	19.7096	19.6894	19.4473	19.342	19.4654	19.2775	19.6505	19.2257	19.5649	19.2698	19.0304	18.8854	18.8793	19.3152	18.6739	19.0109	19.2101	19.8991	19.0046	19.116	19.2133	18.7725	19.3769	18.7142	19.0156	19.3016	18.8278	19.2743	19.5331	19.2649	19.5691	19.4726	19.782	19.1045	19.1121	20.1644	19.0765	19.0572	19.6949
O15305	21.3047	20.3817	20.4864	20.7309	20.4407	20.2199	21.06	20.937	21.0605	20.7765	20.957	21.063	21.1161	21.0064	20.856	20.8009	20.6666	21.0836	20.5706	20.9168	20.6329	20.8451	20.8218	20.8825	21.0233	20.744	20.8027	20.903	21.076	21.0658	20.8832	21.0384	21.3256	21.2285	20.9767	21.1708	20.9326	20.7344	20.6484	20.7617	21.0955	21.0997	20.8626	20.9446	20.9302	20.6734	20.9624	20.8506	20.7945
O15321	19.2548	20.5225	18.8347	18.7454	18.8249	21.0075	18.2308	18.7489	18.7332	19.4874	19.1488	18.3941	19.8666	20.664	20.8717	18.0244	17.5001	20.1412	19.3864	18.9649	18.27	18.8518	17.4187	18.888	19.1442	17.8647	20.2796	18.4838	21.3416	22.0736	19.2036	19.1631	18.7146	20.1384	19.1352	19.2384	18.869	18.8957	19.5505	18.5966	17.9182	20.3071	20.448	20.0141	18.1184	18.254	17.1761	21.0848	21.258
O15347	20.4223	19.8356	20.0548	20.0674	20.2674	19.8341	19.9165	20.3508	20.125	20.2557	19.936	20.0197	20.4192	20.3847	20.4244	19.6346	20.2003	20.4058	20.1487	20.174	19.7419	20.3671	20.3335	19.9983	19.9326	20.129	20.4405	19.9982	20.4444	20.5189	19.9947	20.737	20.0612	20.393	20.148	20.1648	20.2854	20.0184	20.3537	20.3816	20.0515	20.0307	20.6516	20.0702	20.2114	20.6477	20.2153	20.0534	20.2382
O15355	18.7558	18.8225	19.198	18.9938	18.4739	18.7192	18.9815	18.9093	19.0735	18.8899	18.5423	19.0176	19.2204	18.4921	18.3463	18.9261	19.023	18.7938	18.2962	18.171	19.0892	18.1581	18.6573	18.8467	18.3272	18.0918	18.6997	18.7518	18.8938	18.9953	19.191	19.2294	19.102	19.0223	18.62	18.3208	18.6286	18.0941	18.5657	18.5218	18.8772	18.8899	19.1266	18.4257	19.1426	18.6613	18.2168	18.2453	17.9673
O15357	19.7896	18.9592	19.7616	20.1561	19.5943	19.6439	19.2889	19.811	19.9446	19.7326	19.0934	19.7237	19.2213	19.5559	19.6216	20.1814	19.4796	20.2202	18.8157	19.0372	20.2387	19.5181	19.4274	19.8118	19.8556	19.3446	20.1493	19.431	19.6754	19.9646	20.0991	19.7975	19.242	19.8209	19.6302	19.7819	19.6367	19.2449	19.3739	19.7911	19.7441	19.8754	20.0308	19.685	19.2158	19.6614	19.8915	19.5385	19.8584
O15371	16.4859	17.3186	16.9032	17.6758	18.1924	18.09	17.3048	17.047	17.4472	16.2306	17.3731	16.8883	15.9738	17.1744	17.4315	16.9846	17.9683	17.7305	16.6513	17.2318	17.1245	17.4745	18.0654	17.1945	17.3074	16.5581	17.0746	17.2345	16.7463	17.2529	17.8901	16.8113	17.3947	17.3309	17.2303	17.3907	17.161	17.091	17.9828	16.176	17.1008	16.9429	17.4644	16.4895	17.0232	18.0228	17.3922	16.8158	16.8464
O15372	19.387	19.3337	19.8027	19.604	19.6006	19.3583	20.1452	19.7479	18.964	19.9354	19.3551	19.67	19.6394	19.1878	19.5153	19.5192	19.6118	19.4817	19.566	19.733	19.7946	19.2909	20.0175	19.3891	19.6072	18.9823	19.7883	19.8528	19.2903	19.9841	19.4662	20.1976	19.5836	19.3388	19.727	19.4817	20.1512	19.7117	19.3282	19.7935	19.3213	20.0011	19.8293	19.4814	19.3495	19.7709	19.4918	18.8176	19.8889
O15374	22.2724	21.9718	20.8801	20.779	21.1505	21.2964	20.9523	20.7956	21.7223	22.2845	19.4985	20.6582	21.2639	20.9647	20.5062	21.3156	21.2321	21.0202	20.9974	22.4839	21.5759	21.6597	22.5567	20.2117	20.3468	22.7688	21.7392	21.6487	21.979	21.6522	19.9945	22.3364	22.2921	20.2364	20.069	21.7622	22.0242	22.7987	22.2045	23.6134	21.0728	22.45	21.7132	22.8232	20.2892	21.2511	22.3204	21.0748	22.465
O15382	19.8361	19.3424	19.5785	19.6753	19.4729	19.2214	19.4723	19.2586	19.5442	19.5309	19.4104	19.7603	19.5015	19.4484	19.5695	19.1748	19.8605	20.0682	19.4214	19.248	19.7972	19.5091	19.9004	19.7402	19.3402	19.3171	19.8514	19.1474	19.2666	19.5137	19.8161	19.4961	19.5885	19.6271	19.0141	19.4633	19.5636	18.8573	19.5032	19.5748	19.4333	19.3176	19.4483	18.8572	19.6545	19.1196	19.991	19.8698	19.739
O15397	19.5267	20.5009	21.1046	20.7079	21.4889	20.4812	20.4959	19.6257	20.126	20.5657	19.8199	20.5897	20.9198	20.564	20.2361	19.9175	19.8442	20.1879	21.6475	20.0001	20.2945	19.2401	20.3355	21.3918	20.8489	19.4237	19.5325	20.183	21.4323	21.4756	21.0881	20.1916	20.1878	20.3358	20.9629	21.6695	20.1453	20.717	21.3119	20.9736	20.1438	19.4762	20.4685	21.1456	19.869	18.811	19.1526	21.197	22.2853
O15400	21.138	20.7858	20.4057	20.7454	20.3118	20.345	20.8624	20.8314	20.233	20.71	20.4072	20.6285	20.7691	20.8046	20.9206	21.1234	20.6203	20.021	21.3913	21.2222	21.1463	20.179	20.1653	20.0456	20.9165	20.5186	20.2371	20.5035	20.7591	20.3366	20.7516	20.1443	20.4859	21.0569	20.9155	20.8475	20.4305	21.0467	20.293	20.4364	20.7439	20.4028	20.4879	21.0788	20.4645	20.7975	20.5449	21.4455	20.5473
O15427	20.4511	20.3095	20.2818	19.4699	20.232	20.9613	19.9953	20.1511	19.8722	20.0435	20.2632	20.2299	20.0413	20.3593	19.6736	20.5241	19.857	20.3069	20.3108	20.2096	20.5588	20.153	19.5824	20.2248	19.7332	20.5208	19.5536	20.3947	20.5106	21.1151	20.3802	20.2247	20.312	19.9969	20.8165	20.6657	20.3429	20.9353	20.2963	20.4744	20.1637	20.4989	20.2719	20.1133	20.3284	20.0539	19.4281	20.3014	20.2474
O15438	22.5273	20.2389	22.2231	22.0117	22.4546	22.1556	21.7954	21.4365	20.8396	21.7537	20.8577	22.1222	21.3625	23.3554	20.7193	22.2342	21.7828	20.5659	21.9599	21.9573	21.6338	21.8695	21.6367	21.3868	21.3183	23.0619	20.9311	21.7546	21.5976	21.7192	18.6516	20.7996	16.1227	22.1007	21.645	21.4216	20.8551	20.8821	21.2637	21.749	22.4335	22.0228	20.5791	21.7843	20.0448	22.2783	19.6605	21.7374	21.8731
O15439	21.676	20.6294	21.6343	21.1392	21.1271	20.9136	21.5807	20.7551	21.1446	20.3937	21.0491	21.5994	21.5807	21.4458	21.7469	21.5328	21.0674	21.5779	21.2444	21.8605	21.8769	20.6243	21.8701	22.1932	23.1027	20.0145	22.4033	22.2846	21.5533	21.0964	21.414	19.9605	20.6574	21.0593	20.872	20.2195	21.2594	21.4764	20.2463	20.7767	21.4179	21.1079	21.5593	21.4428	21.3184	21.7019	20.8937	20.9682	21.29
O15460	20.2358	20.5949	20.416	20.4407	19.5161	19.9421	19.638	20.188	19.6773	19.1328	20.7479	20.4925	19.6543	18.9582	18.9876	20.5197	20.2709	20.3828	20.696	20.0517	21.0771	20.4276	20.4056	18.9756	18.8665	20.3646	19.5865	20.1437	20.4931	18.8174	19.7956	20.0636	20.2912	20.407	19.8291	19.8158	20.1316	20.128	20.0682	17.8413	20.6125	20.1057	20.3747	19.1382	20.3571	17.9411	19.4626	18.5194	20.3248
O15498	19.7758	19.2689	19.6194	19.6937	19.7556	19.9591	19.1675	19.7949	19.3119	19.7011	19.8173	19.6634	19.5216	19.4878	19.1339	19.9718	20.2492	19.6453	19.8114	19.9274	19.6884	19.5442	19.4699	19.8937	19.5174	19.6333	19.4877	19.3438	19.8859	20.448	19.2321	19.5328	19.1035	19.5751	19.5342	19.8331	20.5035	19.7985	19.8406	19.4621	19.6209	19.7354	19.8336	19.561	19.594	19.3971	19.6915	19.8309	19.6803
O15511	19.8185	19.2747	19.0867	19.3427	19.4148	19.2509	19.7205	19.497	20.2079	19.739	19.4395	19.5019	19.9648	19.6711	19.2186	19.4701	19.3956	19.6078	18.8833	19.473	20.1112	19.2799	19.5114	19.4854	19.2907	19.4673	19.1229	19.4885	19.1888	19.1801	19.9819	19.6763	19.533	19.5124	19.9716	19.4907	19.1209	19.7736	19.2701	19.745	18.9052	19.6327	19.3375	19.7473	19.3367	19.8492	19.2605	18.6209	18.891
O15523	20.3495	20.4693	21.0786	20.794	21.2564	20.5904	19.9973	20.7197	21.8482	21.592	22.2268	21.342	21.0177	20.9052	21.7485	21.3995	20.7078	21.6158	21.3442	21.7961	21.2687	22.0763	20.4115	20.5373	21.2877	20.9774	20.8078	21.1999	21.0465	21.3846	22.2489	21.8405	21.421	20.4528	22.1492	21.3352	21.1166	21.292	21.7604	21.696	21.1438	22.1621	21.5756	20.5381	21.2459	21.5355	20.5205	20.9569	20.7501
O15530	21.3032	20.8272	20.7268	20.8638	20.8443	21.0038	21.1518	20.652	20.0763	20.8453	19.9228	20.27	21.2148	22.1188	21.1167	21.0412	21.2793	20.7161	21.0356	20.8276	21.4867	20.3772	20.5928	20.6023	20.255	20.135	20.7218	21.8781	20.6292	20.0713	20.2761	20.7695	19.802	19.9354	17.9689	20.679	21.1061	20.5166	20.6244	20.8085	19.9479	20.2382	19.3852	21.7848	20.3151	20.9281	18.0707	20.5018	20.2762
O15533	25.363	25.1351	25.3573	25.5562	25.1204	25.2427	25.6919	24.5395	24.9242	24.7525	25.2438	25.3463	25.1106	25.0091	25.1613	24.9749	23.7268	23.3919	25.0219	25.3884	25.0351	24.8465	25.3654	25.1685	25.371	23.3809	24.6446	25.2572	25.2785	24.8879	25.1337	24.5278	25.1125	24.6482	24.9284	24.6047	25.0207	24.98	24.7092	24.9281	24.7997	25.1066	24.9833	25.268	25.2233	25.1831	25.1493	25.1659	23.5072
O15554	20.0383	19.7604	19.4541	20.8214	21.0465	19.9478	20.9994	20.6028	20.3343	19.8141	20.2299	20.6131	19.6851	20.263	19.3363	20.4771	20.9248	19.6811	20.4958	20.162	18.5174	20.146	19.025	19.7204	19.6941	19.0238	20.729	20.6851	20.2745	19.5807	20.531	20.2772	20.29	20.1324	19.8369	20.4567	20.3967	20.1255	19.5927	18.6531	19.5419	19.6623	20.0045	21.6004	19.7993	19.9329	19.0854	19.0905	20.0025
O43143	19.8621	19.9928	20.0628	19.9686	20.3611	19.9055	19.8321	20.1074	20.1753	20.151	20.2049	19.4685	20.3233	19.9059	20.1941	20.4149	20.2077	20.0617	19.9834	19.8545	20.1365	20.1025	19.7956	20.0204	20.3005	20.0338	19.9285	20.1381	20.251	19.8408	20.2682	20.4697	20.1928	20.0762	20.2485	20.4114	20.1473	20.0535	20.0266	20.3357	19.9518	20.4032	20.2524	20.4474	20.2082	20.1314	20.4419	20.0282	20.2426
O43148	16.4938	16.0774	17.5651	16.8508	17.4623	15.9973	17.4703	17.2677	18.7325	17.3057	17.5871	17.4913	17.3843	18.1823	18.5309	17.1348	17.5827	17.1926	17.4008	17.1245	18.5945	17.5118	16.9745	16.997	17.9671	16.9324	17.5985	16.9055	16.7805	17.1456	17.3135	16.5301	17.5474	15.8546	17.2354	16.3826	16.7463	17.3683	15.8305	16.4855	18.4108	16.9235	18.0951	17.6206	17.2535	17.1895	17.5475	17.7151	17.4717
O43149	19.3018	19.3802	18.4388	21.8744	19.6016	18.5481	16.7046	20.0138	20.176	20.2754	19.1533	19.6607	19.1469	22.3377	19.9862	19.9236	18.6295	20.0612	21.616	17.5152	18.5063	20.3369	17.0265	20.6545	19.7409	19.2111	21.6628	17.1105	18.5981	20.1439	17.2424	20.3339	17.6151	18.688	21.1217	19.2803	19.9536	18.711	19.3662	18.7744	20.7203	15.8548	19.5014	19.0748	20.8975	21.0715	20.7774	20.137	18.8779
O43156	18.648	22.1291	21.9037	19.1721	18.7279	18.4723	22.7056	18.7555	18.9577	18.5966	18.6165	18.5857	19.0339	22.5895	19.4565	19.2559	19.4054	18.8053	22.8976	18.7341	22.6141	19.0518	22.5157	22.3029	18.4488	19.3381	18.9377	18.7698	22.3573	19.5983	18.4401	22.2697	19.7175	18.5498	19.0411	18.7667	19.1854	19.1171	18.8595	18.669	18.549	18.6743	19.2789	19.7111	18.5167	18.7661	18.4941	18.6938	18.0997
O43157	23.1298	23.3392	22.4475	22.7747	23.7758	22.0863	21.9432	21.9203	24.1997	23.7044	21.7416	21.9469	24.4588	23.7444	23.455	22.0506	23.5551	21.8352	22.142	21.8078	22.0788	21.7409	23.542	21.8475	22.1514	22.7866	22.019	21.8494	21.9614	23.27	24.0007	22.0715	22.343	21.8234	22.1274	23.801	23.129	21.6545	23.1228	24.0469	23.5539	21.2094	24.2356	20.5784	21.4212	23.9429	22.6076	22.4045	23.4335
O43166	24.2632	24.1834	20.5305	24.1947	24.4761	24.4543	24.8046	25.3547	25.144	25.0215	25.0592	25.0462	24.6222	23.8695	25.1264	25.3214	24.5371	24.975	24.0794	25.3242	25.2925	25.1536	25.3711	25.5264	26.132	24.526	24.7158	24.9826	25.6434	25.4089	25.2824	25.4927	25.1184	24.8256	24.9177	25.6165	24.9607	25.3653	25.2878	25.7016	25.3835	25.966	25.0737	25.3875	25.212	24.5909	25.3045	25.6464	24.9539
O43169	20.0242	19.8371	20.1348	20.2494	20.1248	20.0321	19.888	19.9194	20.0565	20.2139	19.4876	20.0868	20.2909	19.0108	19.7657	20.037	19.891	19.8134	20.1922	20.0458	19.8707	20.3677	19.9509	19.9341	20.0051	20.2083	20.1867	19.4186	19.1942	19.7625	20.2913	19.8331	20.1697	20.1194	20.0196	20.0761	19.3682	19.9875	20.2907	20.0205	20.2628	19.9827	20.1465	19.6086	19.9253	19.9686	19.6391	20.188	20.2701
O43172	20.9476	20.8931	20.891	21.2507	21.2765	21.2362	20.8994	21.3479	21.3533	21.3765	21.3643	21.407	21.3088	21.1654	20.6936	21.2511	21.4792	21.5848	21.1203	21.344	21.1122	21.2068	21.3721	21.0782	21.5111	21.1464	21.0989	21.3481	21.4891	21.4043	21.4034	21.5924	21.5102	21.226	21.1752	21.3448	21.0998	21.1331	21.5185	21.5022	21.4616	21.5544	21.4764	21.7678	21.568	21.4512	21.5021	21.5277	21.4842
O43175	20.5134	20.4029	19.8481	21.085	20.462	20.2665	20.01	19.7176	20.0838	20.4023	19.2901	19.746	20.1831	20.4205	20.8194	19.1103	20.4309	20.8524	20.4453	20.0866	20.8684	19.3592	19.3451	20.5493	19.8798	20.9414	19.5387	20.7687	20.0585	19.994	21.3814	19.1484	20.7517	19.8284	19.5503	20.8434	19.8119	20.577	20.7055	20.7038	20.626	20.1955	20.9395	19.9891	19.7834	21.3063	19.7186	20.4919	19.7688
O43181	19.1243	18.9029	19.3294	18.9448	18.8773	18.6368	18.741	18.8526	18.9569	19.1408	18.9641	18.6916	18.6943	18.7759	18.8805	18.909	18.9546	17.79	19.3214	18.6187	18.6243	18.9466	18.9162	19.0409	18.6234	18.1335	18.6235	18.6543	18.7878	18.4799	18.7433	18.9677	18.7735	18.9325	18.9343	19.3492	18.9613	19.0098	18.9541	18.6256	18.8331	18.7428	18.9193	18.6827	18.9246	19.2285	18.8261	18.5042	19.1409
O43184	21.0417	20.7302	20.6387	20.4066	20.6453	20.409	20.7611	20.3162	20.4454	20.3161	20.6735	20.9799	20.4009	20.4338	20.5427	21.0266	20.8755	20.8127	20.6794	20.6402	20.7427	20.2768	20.5839	20.4758	20.5074	20.4401	20.6143	20.5624	20.3263	20.1866	20.3962	20.2065	20.4261	20.8233	20.6045	20.3025	20.3038	20.6552	20.0959	20.6911	20.7596	20.565	20.3462	20.9037	20.6144	20.4636	20.1552	20.4186	19.9291
O43196	19.6931	21.288	21.4135	20.8912	21.0737	21.4769	20.4862	19.863	19.1189	21.062	19.2145	21.8051	21.1131	19.8433	20.4612	21.052	19.0938	19.4612	21.7515	21.1019	20.8363	19.6396	20.8867	21.4247	18.3644	22.2149	19.5206	18.9582	19.3134	21.6399	19.1559	20.924	18.714	21.6164	19.3857	21.4621	20.4737	19.4439	18.7678	19.6622	18.2532	18.7173	19.3237	20.8117	19.6757	20.7256	21.2483	20.8314	20.2496
O43237	19.9257	19.5191	19.6841	19.6832	19.0822	19.2056	18.9208	19.6528	19.8424	19.4861	19.2483	18.4809	19.7974	19.0784	18.6269	19.014	20.1068	19.7675	18.8834	19.3825	19.123	19.4635	19.6175	19.4238	19.5944	19.1879	19.5431	19.4208	18.7553	19.4575	18.5973	19.1716	18.4284	19.6419	19.3575	19.4293	19.3799	19.2097	18.925	19.2421	19.0689	18.6282	19.1078	19.2848	19.12	19.042	19.0956	19.9478	19.3563
O43242	20.4288	20.7068	20.2669	20.4305	20.5533	20.3826	20.2783	20.6659	20.3886	20.3265	20.2723	20.0807	20.3819	20.1109	20.1115	20.1664	20.4942	20.0264	20.285	20.3804	20.1263	20.4925	20.3907	19.8599	20.3182	20.1271	20.117	20.2302	20.6483	19.8437	20.3484	20.645	20.7627	20.8258	20.5192	20.3944	19.9837	20.3161	20.2782	20.3136	20.38	20.3287	20.832	20.3026	20.056	20.7003	20.0118	20.2088	20.5132
O43252	18.4583	16.8386	18.068	17.4891	18.9529	18.2316	15.5012	17.0398	17.8248	18.0044	19.3479	18.3808	17.6415	19.4403	19.3009	19.7274	19.6075	19.6002	19.3032	19.2896	18.6327	15.0062	18.993	17.3206	19.1467	18.4596	18.3268	17.969	18.6024	18.782	18.5865	17.7171	17.6709	18.902	18.1296	19.5387	19.2116	19.2249	18.4778	19.8285	18.7666	18.4792	19.6106	18.0313	19.322	17.5308	19.0682	19.1691	19.0385
O43264	24.3326	20.435	22.0214	22.4022	21.8577	21.205	22.2702	22.3308	22.2007	20.6153	22.2016	22.208	22.1767	22.0627	21.9897	22.2197	21.9396	22.0049	24.0205	22.427	21.8409	21.9314	22.7998	21.9248	22.2965	21.154	22.4038	22.239	21.4224	21.9898	24.4289	22.356	21.5995	22.7593	22.4886	21.0764	22.1055	21.7546	22.1017	22.1451	22.5771	21.9933	22.3682	21.9862	22.2449	22.1585	20.9397	22.4683	22.241
O43278	20.8969	20.7686	20.9386	20.6619	20.3441	20.1112	20.6926	20.5548	20.4456	20.1294	20.4525	20.4238	20.3691	20.2022	20.4175	20.7537	20.142	19.8519	20.2524	20.8784	20.6203	20.2751	20.6374	20.2965	19.8008	20.5272	20.6169	19.8958	20.2813	20.3984	20.5157	20.8165	20.4075	20.3094	20.0956	20.2098	20.8026	20.2452	20.1716	20.1837	20.4701	20.2752	20.3301	20.3467	20.1029	20.1582	20.4645	20.0736	20.1471
O43281	17.5812	16.8643	17.0529	17.8888	17.1457	17.5729	18.2743	18.0669	18.3374	19.7378	17.403	17.8763	17.5887	17.9278	17.4627	17.6905	17.3612	17.8685	17.9105	18.0423	17.116	17.6632	17.707	17.5798	17.8973	17.8523	17.5754	16.898	17.4178	16.6833	17.5078	17.6933	18.1985	17.9197	17.7075	17.3596	17.3306	16.9012	17.5686	16.9283	17.0712	17.5333	17.1262	16.8656	17.3761	17.8663	18.5602	16.3441	17.9293
O43286	12.1816	19.1107	12.3671	12.3775	17.4385	17.6116	14.2389	18.0458	13.3992	11.8566	18.7632	12.2461	14.3408	10.0143	14.04	14.2859	13.7681	12.5024	17.7076	12.3624	9.92398	17.1392	13.1462	15.7137	9.9361	17.0495	17.8497	9.88643	13.7106	13.296	16.6796	11.4922	11.0725	16.1596	NA	NA	17.679	16.2199	NA	17.6597	18.4876	17.1675	17.4952	11.7989	13.152	17.3336	18.1401	12.1049	18.1063
O43290	19.2256	19.6438	19.4944	18.1292	19.072	19.6055	19.5632	19.1664	18.4178	18.9914	18.7021	19.2524	18.9104	18.9659	19.2196	19.3063	18.7388	19.1259	18.8502	19.1398	18.7896	18.731	19.4665	19.0885	19.2798	19.2718	18.4349	18.84	19.3956	19.3786	18.6769	18.2897	19.1795	19.3531	19.5722	18.9512	19.9152	19.7811	19.2518	19.4315	18.7543	19.2704	19.211	19.2827	19.0505	18.501	19.3458	18.1426	18.9888
O43291	21.7466	22.1545	21.8782	22.5094	21.9985	22.4049	22.213	21.766	21.9602	22.5593	21.4764	22.4213	22.4393	22.347	22.2248	22.3211	22.0178	22.0079	21.6813	22.6839	22.3757	22.0914	22.5652	22.0139	22.6004	22.6669	23.0189	21.4548	22.3082	22.4279	21.7415	21.4422	22.2592	22.6245	21.6606	22.252	21.9904	22.4554	21.8307	22.7647	22.5402	22.7721	22.9019	20.8462	22.4317	21.8289	22.3981	21.9673	21.8583
O43292	20.9101	21.1187	21.2872	21.4808	21.0188	21.1296	21.3938	21.5648	21.2158	21.1857	21.2681	21.2209	21.0833	21.2522	21.1455	21.4428	21.6297	21.4895	21.1114	21.2833	21.2827	21.2072	21.3325	21.3372	21.5869	20.9835	21.2686	21.1342	21.4313	21.4379	21.5666	20.8453	21.4118	21.0203	21.5584	21.6054	21.1713	21.6193	21.364	21.2529	21.3129	21.4586	21.2747	21.331	21.3245	21.0821	21.347	21.5115	21.1104
O43294	20.5378	20.5482	20.297	20.875	20.5176	19.9937	20.0986	20.3602	20.1982	20.0966	20.0659	20.027	20.3659	19.9065	20.2749	20.0633	20.6091	19.716	20.4248	20.2863	20.2118	20.2826	20.7957	20.1215	20.044	20.4037	20.4625	20.3193	20.1568	19.6477	19.9808	20.2791	19.9607	20.3182	20.4593	20.5199	20.2461	20.0961	20.5744	20.562	20.4887	20.2846	20.2471	20.2566	20.3946	20.7505	20.2835	20.2156	20.1244
O43301	22.4084	22.3978	22.9538	22.5201	22.4214	22.5213	22.5783	20.5655	22.0441	22.4057	22.2392	22.2888	22.3628	23.1522	22.5596	22.7221	22.2916	23.6868	22.4448	23.2328	22.7159	22.0931	21.0002	22.3214	22.966	21.9935	22.1586	21.6339	21.8554	22.1207	22.2615	21.1585	21.7502	22.6819	22.0259	21.9882	22.4473	24.5139	24.1373	23.9546	22.3984	21.9334	21.9605	22.443	24.0273	22.3877	22.049	23.9183	23.392
O43304	20.2719	20.5664	18.4378	20.4352	20.001	20.1591	19.8106	20.7634	19.8838	18.9725	19.8967	20.043	19.9776	19.9571	20.4689	17.2247	20.2991	19.9359	20.5966	19.8139	19.9035	19.6864	20.031	20.4095	20.3414	18.4076	20.3386	19.4089	18.917	19.6049	20.3535	20.479	19.9515	18.7868	20.5877	20.463	19.3818	20.2807	19.6455	18.0075	19.9725	20.0206	20.1718	20.0317	18.6614	20.3344	19.7216	16.8022	19.921
O43307	18.9444	19.8424	18.0665	18.216	20.0662	18.1043	19.2153	18.6897	17.5468	19.9169	20.4596	19.8242	18.3323	19.588	20.152	19.3798	18.377	19.6078	18.4477	19.5722	19.2365	19.372	19.1933	18.9604	17.8614	20.4174	19.7374	20.4885	17.2404	19.7039	18.9743	18.2872	19.9277	18.9324	19.8582	20.1069	18.6165	20.7151	20.3026	20.6652	18.1447	20.5866	20.8082	20.1553	19.0896	20.164	20.8937	18.2165	20.6738
O43324	19.6289	19.9338	18.6091	20.0292	19.4287	18.824	20.0568	19.892	19.9638	19.1991	19.6115	21.1928	19.9818	20.6495	18.9285	19.8514	20.0977	19.6377	20.6735	20.1288	20.0206	19.5849	20.2435	19.7769	20.185	19.6636	19.7173	20.1605	19.7062	19.4243	19.875	18.719	20.4912	19.747	20.0378	20.4278	20.0452	19.8901	18.8912	17.8349	18.6842	20.1916	19.9595	20.4578	20.1801	20.0514	19.9552	19.886	20.461
O43390	19.3806	19.1082	18.951	19.4853	19.2791	18.7025	18.8305	19.5737	19.7043	19.5508	19.3947	19.4372	19.0592	18.9111	18.5316	19.206	19.2828	18.6934	19.2454	19.342	19.3087	19.2476	19.3054	19.7827	19.3459	19.201	19.3407	19.2562	19.3817	19.4963	19.1562	19.3506	18.7861	19.519	19.4816	19.5786	19.5252	18.8064	19.0401	18.9654	19.2433	19.1998	19.4964	19.0085	18.96	18.7073	18.4871	19.1655	19.4048
O43396	21.3743	21.5852	21.3834	21.8165	20.8518	21.6368	21.8771	21.8427	21.1692	21.3759	21.4567	21.2573	20.6881	20.4753	21.4138	21.1262	20.0969	20.4683	21.0725	21.6385	20.7312	21.3378	21.1401	21.486	21.5177	20.933	20.6008	21.7057	21.5151	21.0083	21.8024	21.3262	21.5708	21.33	21.4365	21.2944	21.2604	21.0742	21.5273	20.2079	21.0263	20.7637	20.8759	20.6161	20.7332	21.3519	20.8444	21.0007	21.0567
O43399	20.349	20.6825	20.5167	19.7243	20.8627	20.4486	20.4427	20.5539	20.4685	20.5457	20.4931	19.7864	20.218	20.1649	20.7301	20.4812	20.782	20.8277	19.7984	20.696	20.6775	20.5714	20.4147	20.8434	20.8076	20.4208	20.9988	20.5649	20.4632	20.8762	20.7299	20.1581	19.927	20.3402	20.9708	20.4674	19.9122	20.7074	20.2302	20.3498	20.8224	20.6751	19.8117	21.3119	20.5269	20.9494	20.814	20.6243	20.6555
O43402	18.0141	19.9838	18.8223	19.6223	20.7738	20.1633	20.1495	20.1592	19.0151	19.2568	19.6504	19.2933	18.5616	20.6392	20.2975	20.6492	19.7952	20.4281	19.8655	18.7404	19.1226	20.4994	20.3524	19.9344	20.2497	19.8105	19.0519	18.7209	19.9405	20.7451	20.0205	20.6294	20.7875	17.6517	19.4196	20.8317	19.2588	19.318	19.7636	20.2198	20.1718	20.6414	20.5497	20.5591	19.4407	19.6397	20.6325	17.9883	19.8698
O43426	21.5223	20.9824	21.8539	21.7325	21.7804	21.3513	21.7983	20.6071	21.0916	21.4597	21.7447	21.5581	21.3125	21.4523	21.7353	21.569	21.7987	21.5439	21.0072	21.8893	21.5124	21.2278	21.5233	21.669	21.2442	21.59	21.6416	21.4322	21.2525	20.5435	21.3385	21.1809	21.5424	20.5345	21.2976	21.2177	21.3611	20.5464	21.3941	21.4471	21.1776	20.7769	21.6996	21.2281	21.6305	21.5078	21.3276	21.2189	21.708
O43432	18.0933	19.6108	17.6526	19.5908	18.1048	20.1102	18.107	18.3739	19.5005	19.2062	19.9444	19.2126	19.2513	18.789	18.3635	18.037	20.5902	18.4541	19.4513	18.7521	18.5623	19.7413	19.7705	20.2408	19.8524	19.1956	20.8241	19.4328	20.4209	19.2064	18.9753	19.6448	20.5484	19.3467	20.1939	19.8902	20.2377	19.0971	16.962	20.9293	20.0163	20.0575	19.4363	20.1588	19.1238	18.9497	17.6971	20.8845	20.4176
O43447	13.5791	14.2131	13.7505	12.9384	14.5852	14.8836	12.3277	13.8647	12.6552	12.6244	15.0881	12.8038	12.1624	14.7343	13.323	13.4975	14.3341	12.2265	13.8924	14.9806	14.5668	15.9151	13.2479	13.0058	12.3553	14.7201	13.8019	13.9475	14.4724	13.3373	14.6443	11.6426	13.7653	11.8939	13.7222	14.4086	10.9681	13.22	13.7653	14.623	12.5699	13.155	14.057	13.1945	12.9736	15.4865	13.0748	11.7456	14.556
O43464	17.0246	17.157	16.6914	16.5716	15.2953	17.1363	17.6225	17.27	16.1785	16.8575	16.6928	16.7819	17.2102	16.9644	16.9443	17.8705	17.3245	16.7167	17.6286	15.794	16.0043	17.5983	15.9928	17.1937	16.1359	16.7991	17.0566	16.349	16.6461	16.2687	17.1511	17.7743	16.0675	17.0049	16.5627	16.528	16.6626	16.6663	16.4221	16.5902	16.2755	16.458	16.5863	16.31	16.2973	17.1697	17.3942	16.2169	15.7861
O43488	19.5103	18.909	19.4983	19.2987	19.0714	18.6637	19.1153	18.9281	19.2036	18.6567	19.1947	18.894	19.0186	19.3936	18.8527	18.9118	19.4373	19.4348	19.0024	18.9157	19.2003	19.0751	19.1292	19.218	19.3073	19.1487	19.257	19.3083	19.4448	18.9136	19.7342	20.0015	19.4736	19.4322	19.1367	19.4409	19.18	19.1987	19.4491	19.4944	19.5506	19.2532	19.6452	18.7625	18.8192	18.8453	19.2646	19.2739	19.218
O43491	19.564	20.1582	19.8473	19.7662	19.6211	20.4073	19.6324	19.951	19.7907	20.116	19.7914	20.0285	20.0011	19.8734	20.0439	20.2311	19.8258	20.1192	20.3486	19.8382	19.9289	20.3443	19.729	19.8242	20.2104	20.0777	20.1998	20.1883	19.8744	19.6233	20.0045	19.9538	20.3676	19.9659	20.0097	20.0975	20.0113	19.7206	20.5543	20.3629	19.9458	19.9918	19.8269	20.0809	20.1747	20.4008	20.0916	19.9786	20.0535
O43493	20.6943	19.6133	20.5939	18.448	19.7564	20.5378	18.3158	19.224	18.277	19.5762	18.677	18.8793	19.088	19.4317	19.1529	19.267	17.3448	19.4272	19.5509	19.2962	18.1625	20.1094	17.205	19.4657	19.2006	19.5465	19.2871	20.0884	19.2635	18.9684	16.8709	19.1818	19.9373	19.6662	19.1303	20.256	17.89	20.301	18.6229	20.3079	19.3834	19.0764	17.1882	19.6934	19.0232	19.409	19.494	18.3908	18.8459
O43504	15.6016	16.0487	17.0748	17.0357	17.09	15.1739	16.4354	16.2514	16.6317	15.9019	16.8641	16.9431	17.2534	16.4861	16.8783	17.5341	16.302	17.0169	16.9617	16.0376	17.1147	15.395	17.213	16.6364	17.0328	17.2558	16.5297	18.2085	16.8583	16.606	17.1634	16.9755	16.6659	16.9056	16.5474	16.5692	15.4871	17.9596	16.434	16.4593	16.5377	17.0928	17.1003	17.1393	17.2228	18.0546	17.1118	17.1698	16.4874
O43583	20.16	20.5272	20.1646	20.2023	20.5118	20.5248	20.1659	19.6448	19.6969	19.665	20.3583	20.3098	20.7591	20.3801	19.4557	19.7916	20.3703	20.0602	19.9468	21.6594	19.2578	19.8053	20.6793	20.2238	20.5916	21.1094	21.893	20.9281	20.4538	20.9917	18.9632	19.9304	20.3661	19.702	20.2353	20.09	19.9938	20.6079	20.0759	19.9713	20.2625	20.0702	20.1232	20.2469	19.8853	20.4697	20.3172	19.8692	20.327
O43592	19.1919	18.3831	19.029	19.1738	19.4343	18.6854	18.4372	18.5271	18.3184	18.6382	19.6085	19.0467	19.4558	18.3783	18.9374	18.6236	18.8997	19.0196	18.8309	18.7963	18.0689	18.5322	18.6261	19.084	18.7381	18.5277	18.5771	19.1349	18.9381	18.8131	18.9083	19.0268	19.1969	19.1001	19.5582	18.6276	19.4759	19.0369	19.0497	18.6848	18.705	19.0364	18.7782	18.714	18.3903	18.7439	18.5836	18.8265	19.0047
O43598	18.8744	16.5777	18.9583	20.7889	19.4401	19.0359	20.0483	20.9887	20.7207	16.3035	19.6668	17.9227	18.2622	18.3405	19.4176	20.6386	16.8786	20.796	18.2349	18.3502	18.0063	19.9091	19.9719	18.2361	18.6814	17.6115	18.5901	20.6899	20.4235	18.6726	19.4915	16.6354	19.4846	19.0682	20.3863	19.7282	18.1299	21.202	18.5581	19.577	17.0988	20.1189	20.8356	20.1801	16.798	20.9786	20.3467	20.4589	20.7836
O43615	17.7462	18.9494	19.012	18.9007	19.6288	18.4146	18.8587	18.9478	19.1041	18.6791	19.2138	19.1192	18.9659	19.1846	19.2514	18.6206	19.1899	19.611	18.5972	19.4176	18.756	18.7075	19.2974	19.0639	18.9225	18.6888	18.7106	19.3187	18.9027	19.7399	19.1456	19.03	19.121	18.9188	19.5074	19.5672	19.0448	19.1081	18.7921	18.885	18.7681	18.7673	19.6665	18.8488	19.4891	19.7187	19.0003	19.0443	19.262
O43617	18.5568	18.294	18.3621	18.3576	17.7603	17.8866	18.0699	18.6652	18.4098	18.7222	18.56	16.8795	18.2784	16.8222	18.1207	18.1336	17.8815	18.3278	18.4118	18.0573	18.6929	18.436	18.0082	15.2161	17.8656	17.1375	18.1586	18.195	18.0504	18.0604	18.3863	18.2019	17.9366	18.3399	18.1823	18.5054	18.1061	17.9158	18.0915	17.4688	17.9705	17.5962	18.3356	17.4748	17.5911	18.4882	18.0514	18.2368	17.837
O43633	20.6612	21.0904	20.29	20.644	20.6599	20.6971	20.0606	20.9862	21.1882	20.6471	20.4676	20.3887	20.384	20.0854	21.3214	21.1916	20.6109	20.8612	20.2971	20.8522	20.8398	20.4087	20.4272	20.4957	20.5183	21.2799	20.4048	20.7458	20.9492	20.7634	19.7286	20.068	20.39	20.4942	20.1099	19.8001	20.4204	20.7166	20.72	21.1586	20.4684	20.7485	21.3952	20.7402	20.5753	20.729	19.8189	20.9392	20.4751
O43639	20.7032	20.946	20.4942	20.8885	20.014	21.2104	21.0426	20.8991	20.9412	21.1213	21.0593	20.6583	21.3148	20.731	21.3056	21.0776	21.6207	21.11	20.2874	20.7652	20.2467	20.8777	20.3578	20.9789	21.3351	20.2204	20.2225	21.3708	20.6846	20.5429	21.0349	20.6852	20.9392	20.9963	20.9475	20.9138	21.0034	21.242	20.5763	21.2778	20.4015	20.8537	21.2224	20.9494	21.6766	20.8324	20.89	20.6846	20.4018
O43660	20.9605	20.0213	20.7523	20.907	20.0516	20.7869	21.2699	20.8729	21.0547	21.495	21.4289	20.5486	20.8846	21.0311	20.5498	20.9768	20.593	19.858	20.6924	20.7147	20.3191	20.7656	20.7632	21.0382	21.1842	21.1144	21.0378	20.1994	20.3404	21.4412	21.5493	20.7047	21.7124	20.3265	21.7365	21.3379	20.8436	20.5111	20.8834	20.2932	20.8633	20.2153	19.8433	20.6293	20.7474	20.0718	21.128	20.7444	20.312
O43665	17.7798	17.9104	17.8501	19.4891	17.1315	18.7476	18.1135	19.8152	17.6714	17.9718	18.5228	18.1911	17.8037	18.8708	18.7931	18.3584	18.8276	18.2117	17.6058	18.4705	18.4532	17.431	18.4712	17.328	17.9822	17.8537	17.6009	18.7943	19.5555	18.6031	18.1179	16.6624	18.0684	19.3156	18.4172	17.9045	17.3672	17.2432	18.8867	18.5557	18.0353	18.0367	17.8695	19.2077	18.4884	18.1709	18.1639	19.1348	18.9009
O43670	19.5651	19.3593	21.0886	20.2885	19.5657	19.955	21.0715	20.5256	20.7541	20.1401	20.8595	20.8135	19.5627	20.1252	21.3536	20.8639	19.9585	20.1556	20.6492	20.3326	19.6493	20.3913	20.3219	20.2807	20.7421	20.4801	20.3375	20.182	21.2789	20.9732	20.7626	20.4624	19.9466	19.6063	20.6367	21.4519	20.9075	19.8648	19.5509	20.9328	19.679	19.6726	21.125	19.6579	19.8482	20.1512	20.2693	20.1863	20.4924
O43674	21.087	20.1348	20.6177	19.511	20.0578	18.3909	19.4806	21.6137	22.2474	21.8608	18.8263	20.9014	18.8325	20.8927	20.9192	20.9586	20.0914	20.942	20.9299	19.6748	20.1776	18.4901	21.8279	21.1499	22.1462	21.8816	21.3756	21.7068	21.5637	22.4123	21.4382	22.1441	18.8042	21.9658	21.2062	18.5111	21.4892	20.9508	21.1274	21.3669	21.137	21.1412	21.2219	20.5848	21.1308	20.6253	19.9463	20.7874	20.3676
O43678	18.9137	17.794	19.2151	19.5547	20.1029	18.0653	20.3143	19.4523	18.3933	19.4395	18.3906	18.9452	18.2049	18.8531	19.7502	20.5367	19.1431	19.452	19.8766	18.4117	17.9631	18.7592	20.1789	18.7881	18.8205	19.1747	18.2905	20.3039	18.3863	19.5632	19.8255	19.2783	18.9788	19.1079	20.3787	19.2653	18.3522	17.9262	19.1595	18.0939	19.1624	19.948	19.9961	19.3096	18.9255	19.0827	19.1792	19.3307	18.6501
O43681	17.9202	17.591	18.045	17.6614	17.9324	18.9105	17.5116	17.5488	18.0377	18.4129	18.2202	18.064	18.4213	18.6814	18.9364	18.034	18.8409	18.7833	18.0556	18.587	18.4565	18.2708	18.0699	18.6204	18.0937	17.8962	18.2182	18.7985	18.4695	18.1595	18.4175	17.9794	18.1856	17.9481	17.9922	18.0728	17.8197	19.2925	18.2746	18.9082	19.0844	18.8689	18.7283	18.4923	18.6755	18.0729	18.3294	18.4114	18.6833
O43684	20.631	20.5845	20.6363	20.5646	20.7285	20.5211	20.4168	20.684	20.5251	20.614	21.0397	20.5796	20.8297	20.4187	20.7676	20.235	19.8256	20.4849	19.7557	21.032	20.6425	20.3412	20.7014	20.3462	20.418	20.3958	20.3442	20.6611	20.5544	20.0186	20.8301	20.2661	20.1827	20.3008	19.7989	20.6103	20.2682	20.7415	20.3516	20.3453	20.7741	20.6901	20.4952	20.521	20.3681	20.7731	20.8971	20.5799	20.3198
O43699	21.2449	21.241	20.8764	21.6549	20.1259	21.3335	20.9392	21.3714	20.6671	21.5038	21.1153	21.2201	21.3829	20.3205	21.1165	20.5758	21.4047	21.0005	21.4418	20.8667	21.055	21.2043	21.2641	21.0283	21.0135	20.9561	21.4784	20.5452	21.3821	21.7616	21.1078	20.8121	21.285	20.6956	20.5529	20.8614	20.3724	21.2484	20.7276	21.0422	21.1824	20.7112	20.8942	20.809	20.6554	21.1712	21.2164	20.863	21.0635
O43707	19.9588	20.0571	19.9885	19.8914	19.8331	20.3551	20.002	20.0773	19.9294	20.0573	20.1479	19.8112	20.2305	20.0788	20.2166	19.8652	20.2116	20.0188	20.1592	20.111	19.989	20.2148	19.9684	20.1475	20.1493	20.178	20.3755	19.914	20.1241	20.3858	20.3128	20.1649	20.2224	20.0054	20.1743	20.2082	20.1889	20.1302	19.9295	20.0398	20.0089	20.344	19.836	19.8959	20.3668	20.0763	20.4166	19.9896	20.0766
O43708	22.0994	23.1271	22.6456	23.2815	22.0877	22.396	22.8491	23.165	23.2625	23.1181	23.3379	22.8963	22.9085	23.0197	22.8714	22.8425	23.6535	23.5173	23.3005	22.8108	22.9995	22.7755	22.795	22.8968	22.6827	22.1882	23.0748	23.0904	22.9752	23.2486	23.1025	23.2876	22.8887	22.835	22.9521	22.5174	22.8883	22.9088	23.4416	23.3432	22.9713	23.1627	23.0143	22.7739	23.0579	23.4026	22.7345	22.7879	22.9054
O43719	19.9686	19.6424	20.5217	20.154	20.1707	20.0737	20.1517	20.2101	20.1384	20.4376	20.2777	20.0369	19.9501	20.0458	20.5375	20.5962	20.1745	20.6804	20.9149	20.0096	20.6918	20.522	20.4653	20.4609	20.5257	20.3335	20.7741	20.4286	20.6428	19.9129	20.4607	20.5027	20.3966	20.6866	21.0999	20.8439	20.7627	20.4847	21.4132	20.5196	20.09	20.6775	20.7285	21.0082	20.3515	20.5102	20.3833	20.2508	20.2756
O43739	17.3669	18.1266	18.0734	17.7008	17.8012	18.7013	17.3727	17.3644	18.1605	18.4223	18.5304	17.8772	17.8038	17.9961	17.4392	17.814	17.3765	17.3693	17.1617	17.8177	16.6342	17.7365	17.4272	16.801	17.4846	17.3765	17.857	18.2434	17.5007	18.0308	17.7906	17.5543	18.3972	17.5445	17.8225	17.964	18.2486	18.346	18.161	17.3672	17.8391	17.4267	16.8254	16.8435	18.0636	17.653	17.5102	16.1688	17.7505
O43747	18.5137	18.6668	18.1785	18.4534	18.8922	17.8214	18.3603	18.2228	18.3858	18.23	18.4095	18.0543	18.0495	17.9632	18.7338	18.155	18.4528	17.7882	18.1197	18.2786	17.7449	18.5899	18.3304	18.3035	18.3625	17.6077	18.5259	17.8216	18.4937	18.2139	18.1323	18.6602	18.077	17.9242	18.5883	18.5251	18.4307	18.3425	18.2551	17.7382	18.0798	18.177	18.212	17.7517	18.1238	18.2936	17.9736	18.3125	18.1066
O43759	17.6715	17.8829	18.072	17.9173	16.9015	17.0324	18.6498	18.2229	18.0675	17.8174	17.8459	16.5664	18.0045	18.2972	18.2774	19.8868	19.1148	17.345	17.9502	15.6828	13.8891	15.3185	17.3053	17.8422	17.6085	17.7286	18.9715	NA	17.6632	13.8956	17.2788	17.9055	17.3258	18.2836	18.4069	17.2084	18.3074	17.9173	NA	18.2039	18.2455	18.2288	17.9932	12.6746	17.581	18.8107	17.9702	17.4888	18.4565
O43760	21.8276	21.7744	21.9454	21.4729	21.977	22.157	21.6811	21.8245	21.9112	20.9361	21.5091	20.6602	21.3468	21.1311	21.4092	21.6151	21.6588	20.8381	21.1691	21.9877	21.9085	20.8923	21.0578	21.2306	21.7244	21.3654	21.7937	22.0748	21.7061	20.6625	21.4941	21.3611	21.6284	21.4833	21.9342	21.6188	21.57	21.3018	21.2616	20.5701	21.5351	21.0437	21.5829	20.7652	20.9263	20.669	20.6966	21.2353	20.8294
O43761	16.6896	16.8605	16.6288	17.2273	15.2909	16.837	15.9453	16.1288	17.319	17.3285	16.7159	16.2775	14.846	15.5144	16.7214	14.2453	13.7412	15.7499	17.5164	14.6042	17.0466	17.4389	16.6082	17.2084	16.778	16.1484	15.7172	17.0189	15.545	16.1922	17.0021	17.2553	15.7596	16.6318	16.2823	15.5957	17.1573	16.3523	16.6998	16.4511	14.6344	16.0985	16.6826	16.2277	16.9351	17.099	16.7417	15.3854	15.5256
O43765	21.9839	21.3925	21.7396	21.3431	21.4943	21.3115	21.3771	21.6093	20.6276	21.0526	21.297	21.5449	20.7447	21.6542	21.3023	21.679	21.1012	21.4517	21.6744	21.413	21.7274	21.8278	21.6986	21.0129	21.7256	20.7761	21.0345	22.0034	21.0648	21.0063	21.9348	21.6925	21.5433	21.5462	21.768	21.7265	21.5764	20.9445	21.0839	21.4363	20.8626	21.9213	20.8896	21.5686	21.643	21.7802	21.3419	21.3931	21.217
O43768	19.9695	21.1216	21.6994	19.0537	20.5296	19.3171	21.7489	20.4276	22.3641	20.5114	21.5747	21.523	22.142	20.9145	21.8897	20.8521	21.4849	21.5543	20.6805	20.3403	20.2331	21.0809	21.0912	20.6875	20.9475	21.7212	21.2845	21.6065	20.0133	21.6872	21.306	21.9966	20.2005	21.4334	21.9631	21.6053	20.4506	21.3544	21.9486	21.1888	21.478	21.1881	20.5004	21.585	21.5576	19.9133	21.1375	21.3664	20.4937
O43772	20.6389	21.0367	20.9741	20.9725	21.2442	20.3611	20.8628	20.9219	20.314	20.6563	21.2738	20.8795	21.1044	21.2391	21.0779	21.2036	20.5206	20.6856	21.6667	20.923	21.0874	20.1978	20.8152	20.9629	20.9818	20.3339	21.0278	21.2615	20.858	19.4393	20.8111	20.7386	20.7977	21.4514	20.7521	19.7673	20.7355	21.1688	21.4592	20.7532	20.5693	21.5572	21.0725	20.8021	20.8766	21.1308	20.6449	20.9025	20.7422
O43776	19.6451	18.9694	20.1731	19.6286	18.9449	19.4478	19.483	19.6812	18.9192	19.7027	19.3886	19.9493	19.3324	19.5006	19.5714	20.0967	19.6157	19.7344	19.6282	18.9866	19.3537	18.6225	19.2223	19.2554	19.2946	19.6905	19.5797	19.3798	19.7432	19.0145	19.3495	19.8333	18.8381	19.5066	19.5064	19.7132	19.8352	19.3775	19.5354	19.8824	19.3581	19.4962	19.1185	19.3405	19.1008	19.6382	19.7942	19.4917	19.2579
O43781	24.2153	22.5937	23.8835	21.7331	22.3371	22.2972	22.6884	21.3894	20.2328	22.34	23.1445	23.0413	23.3201	22.4034	23.0192	23.3347	23.4756	23.6171	21.4334	23.2553	22.0056	23.4919	22.5873	22.9619	23.4486	22.6045	22.8005	22.9399	22.4124	23.2558	24.0821	22.7606	20.6794	22.7858	21.3675	23.0185	20.9974	22.5487	24.4422	20.4383	22.249	23.417	23.6613	22.6897	22.5786	21.4465	23.484	20.7729	23.2083
O43795	20.1411	19.6911	20.3586	19.8475	19.9751	20.1951	19.7965	19.8186	19.9381	19.9095	19.821	19.6811	19.9977	19.6841	19.789	19.984	19.9979	20.0581	19.251	20.1861	19.3169	19.5708	19.7496	19.7537	19.6309	19.7486	20.2865	19.1413	20.1806	20.2836	19.9411	20.4133	19.5726	20.084	20.3661	20.6149	19.5046	19.305	19.8973	19.886	19.9274	19.9727	19.5518	20.2031	19.3915	19.7598	20.1411	19.7434	20.0354
O43809	20.8891	20.5396	20.9104	20.1839	20.8089	20.6656	20.741	21.5892	20.4692	21.2342	21.1979	20.3658	20.5848	20.9618	21.2581	20.6789	20.9141	21.0724	21.1533	20.7253	20.1577	20.6048	21.2357	20.8961	21.4744	20.773	21.2696	20.7802	21.5054	20.5306	21.2191	20.7952	20.9508	21.2925	20.6463	21.1089	21.271	21.2552	20.9053	20.2646	19.976	20.1444	20.7493	21.4419	21.2398	20.543	20.6133	21.0603	20.9766
O43813	21.3807	21.0481	21.1189	20.9806	21.1385	21.1119	20.8893	20.8911	21.1005	20.7838	20.9048	21.0379	20.9304	20.8995	21.069	21.0849	21.4749	21.0039	20.7638	21.4923	21.2235	20.9362	21.2016	21.0903	21.8005	21.0228	21.2017	21.2953	21.3601	20.821	21.2068	21.1319	21.0703	21.3211	21.1716	21.1288	21.2541	20.394	21.2012	21.4053	20.9788	20.7754	20.9778	20.9838	20.9921	20.8453	20.9579	20.6309	21.139
O43815	19.8981	19.8859	20.5257	19.7532	19.8288	19.9515	20.3268	20.2843	20.0796	19.7836	20.2224	20.715	20.4335	20.42	20.2091	20.2813	20.3952	20.8037	20.2571	20.0996	20.258	20.3557	19.3824	20.2204	20.5168	19.3352	20.0579	20.2284	20.7398	20.2538	20.4415	19.5118	20.0504	20.5698	20.7327	20.1141	19.8317	19.9032	19.9183	20.708	20.6146	20.3817	20.4075	19.9935	20.178	20.0671	19.8305	20.2403	20.3656
O43823	21.6223	20.1986	19.5463	20.2875	21.0821	21.3011	21.312	20.2643	19.0354	20.6405	20.8431	20.4043	24.0229	20.4304	20.217	21.5087	20.6073	20.4728	20.6435	21.7913	20.7765	21.3775	20.8946	21.7769	20.3175	21.557	20.674	21.0648	20.5326	20.4152	19.3506	20.7083	20.2281	19.7207	20.9168	19.2426	20.0878	20.4485	20.2399	21.4306	21.1767	20.156	20.2357	22.6177	19.3516	19.7689	21.3598	20.679	21.3057
O43837	20.6281	20.5732	20.7326	20.2972	19.6512	20.4376	20.4322	20.1554	20.1366	20.0527	20.5037	20.6072	19.9738	20.3132	20.1611	20.3302	19.8584	19.9734	20.0631	20.1591	20.3734	20.3124	20.0712	20.0692	20.3458	20.2002	20.0875	20.1865	20.192	20.3861	19.7794	19.9043	19.8047	19.9093	20.2042	20.1946	20.5201	20.1363	20.0887	19.9626	20.1069	19.8151	19.92	19.6503	19.9385	20.1662	20.4413	19.865	20.3838
O43847	19.738	20.6367	19.9177	20.0302	20.3577	20.4215	20.5578	20.4938	19.9099	20.0011	20.1723	20.649	20.3772	20.2943	20.1801	20.4908	20.3876	21.0334	19.9468	19.8207	19.7881	19.436	20.3281	20.1334	20.404	19.8813	19.9611	20.233	19.5192	19.3345	19.9933	19.7011	19.5477	18.7781	20.0553	19.4293	20.1938	19.9922	20.0426	20.2391	19.7639	20.6972	20.1031	20.0116	20.1978	20.321	20.2258	20.1338	19.9152
O43852	19.9869	19.8877	19.2674	19.4025	19.7265	19.7973	19.8932	19.6172	19.4953	19.9271	19.6805	19.5726	19.5527	19.795	19.2384	19.7607	19.439	19.1725	19.2949	19.5786	19.6469	19.6386	19.6634	19.9943	19.7767	19.5297	19.6842	19.2867	19.4329	19.6534	19.6501	19.7449	19.3371	19.8478	19.6617	19.3937	19.3959	19.6735	19.8795	19.5147	19.7507	19.5503	19.7254	19.4699	19.7133	19.8743	19.5862	19.7159	19.9669
O43865	20.9298	20.8889	21.46	20.4728	20.9176	21.2499	21.511	21.5137	20.6209	22.1145	21.39	20.2993	21.7516	20.621	20.9145	22.1323	21.5661	21.2739	20.7997	22.0253	20.6661	21.6657	21.3758	20.9829	21.5564	20.7231	21.5453	21.52	21.9728	21.2704	20.831	21.1049	20.6744	21.503	21.027	21.5124	20.6485	20.7454	21.1538	20.7258	21.4705	20.795	21.0009	20.6896	20.362	21.3668	20.8306	21.0401	20.9106
O43866	21.8712	21.9356	22.4075	22.455	22.2691	22.1441	22.3897	21.4905	21.8577	22.041	21.9876	22.718	22.3765	22.4697	22.107	21.5044	22.2584	22.0941	21.2706	21.7112	21.4059	21.6593	21.7605	22.8347	22.4393	21.4858	21.2411	21.7763	22.4751	23.0409	22.5647	22.3284	21.5873	23.3615	21.1213	22.3612	22.3333	21.9306	22.6331	20.8841	21.9484	21.2056	21.9959	22.4764	22.2792	21.5221	21.4379	22.4995	21.6651
O43909	20.2438	22.6574	19.9452	19.8582	19.7984	22.962	19.4198	23.3177	19.7609	22.5958	23.0139	19.9006	19.3199	22.9829	18.6629	19.1643	20.3634	23.1917	22.6881	19.8279	20.3247	20.4235	20.1159	23.8953	19.7042	23.4309	22.7484	22.4945	22.8108	23.199	21.6265	23.2923	19.6809	19.9514	20.6338	22.2668	23.1274	19.9288	19.1232	23.0666	21.7008	20.4564	22.3443	21.1487	23.173	22.5731	19.7207	19.5955	22.3194
O43920	19.7792	19.6502	19.3906	20.1627	19.5717	19.2782	19.3119	19.0891	19.4434	19.4114	19.1281	19.292	19.6967	18.0519	19.1441	18.2851	19.4268	18.9511	19.1864	19.4145	18.1897	19.9713	19.1851	19.2685	19.7604	18.3835	19.3527	18.8865	19.598	18.6145	19.4457	19.3295	19.1499	19.2987	18.2203	18.7201	19.9519	18.611	19.1792	18.6402	18.6707	18.8447	19.6355	19.0609	18.6057	19.5401	19.6699	19.1475	19.1277
O43924	21.4	21.1578	21.4989	21.1519	21.3114	21.7107	21.6967	21.2272	22.3666	20.5972	21.9427	22.3648	21.3467	22.6189	21.5108	21.7934	21.5682	20.561	20.8237	20.7578	21.6707	20.5975	21.6937	21.0639	22.5014	21.8392	21.0351	21.9573	20.3809	21.4776	21.5355	21.056	21.2883	21.6401	22.6758	21.4806	21.5582	22.1312	20.9617	22.0047	21.0557	21.1968	21.962	20.6366	21.2767	21.1199	21.1407	19.8412	21.0262
O60216	18.8562	19.0643	17.8952	18.9591	19.0093	17.9525	18.5968	17.8697	18.2016	19.4026	19.107	18.2803	18.4296	18.2525	18.4706	18.6793	18.5307	18.3695	18.0799	18.662	18.4359	18.2494	18.6336	17.923	18.2801	18.6997	18.8628	18.7747	18.2406	18.1414	18.7251	18.6209	18.4779	18.2723	19.0837	18.2102	18.2188	17.6519	18.1253	18.5303	18.7589	18.4707	18.7155	18.6716	18.2713	18.0758	18.2658	18.1748	17.1605
O60218	15.3771	15.2541	15.9813	16.5489	15.8914	15.7261	15.8797	16.4435	15.4124	16.1011	16.2385	15.9634	16.5911	16.708	16.877	14.1381	17.198	16.5166	16.5809	15.9263	16.7764	15.7047	16.6987	16.875	15.7564	16.7062	16.1202	17.6202	14.9977	16.9826	16.8844	16.1282	16.05	16.601	17.5696	18.0446	17.0954	16.2425	16.6832	17.1158	17.1162	15.7163	17.672	17.9524	17.4226	17.1454	17.6594	17.1988	16.26
O60229	19.7522	20.8034	19.0632	20.5175	21.4795	19.6956	20.5561	19.1343	20.4349	20.8445	19.8838	21.2402	20.4926	20.4318	20.277	19.8438	20.9219	19.8099	19.9623	19.5046	21.3455	20.1791	20.5246	21.2649	20.7997	20.7733	20.8002	20.911	20.1996	19.8738	21.4594	20.3294	19.8783	20.4376	20.4978	20.2754	19.6859	19.2669	20.9088	19.5793	18.2271	20.3123	19.918	20.1418	20.2212	20.7446	20.78	21.7006	21.1757
O60232	20.8396	20.4349	20.4624	20.9802	20.7012	20.5029	20.5336	19.9899	21.1847	20.1178	20.898	20.7204	20.5697	19.4811	20.4708	20.2574	20.6052	20.3025	20.7702	20.6221	20.1796	20.5057	20.491	19.7706	20.8025	20.302	20.2022	20.4426	20.5279	19.8749	20.674	21.5523	20.4281	21.1017	21.6179	20.7924	21.0501	21.1218	21.2177	20.3503	20.4226	20.4873	20.675	20.9264	20.0008	20.8477	20.1867	20.7716	20.3183
O60234	17.0942	17.5111	16.5169	17.6974	17.1576	16.7404	17.3145	16.0324	19.1857	19.09	19.4831	17.6355	17.241	19.433	17.3802	18.4155	17.4927	18.1999	16.9569	18.367	19.0305	17.4479	19.4471	17.9929	18.5676	17.9079	16.0207	18.1574	17.0342	16.9197	17.242	19.6686	19.0153	18.5889	17.2716	19.7439	18.9263	18.9709	18.016	17.6818	18.9804	19.2675	17.9367	16.5664	17.9144	16.5147	16.2517	17.875	17.6427
O60237	17.8937	17.3397	19.7583	18.7136	19.7151	16.96	18.4446	19.6898	18.7004	19.2252	19.8527	17.8234	19.4627	18.205	19.3215	17.6398	19.1607	20.162	19.7313	17.4315	20.2642	17.7931	19.1135	18.8565	19.5429	17.4137	18.36	19.441	19.3963	19.7335	19.9415	19.0283	17.9877	19.0811	18.1205	20.1671	19.638	19.8463	19.518	17.1293	18.273	17.9271	19.9074	18.8439	19.0742	16.6536	19.8562	18.7502	19.6252
O60244	22.3525	20.08	22.3528	19.9467	19.0163	22.4095	20.4792	21.4065	21.93	19.658	21.2553	20.6584	20.8323	22.1296	19.6635	22.0519	23.6472	17.4942	20.7616	19.2682	22.4348	20.0614	18.3596	20.4423	19.8836	20.558	20.9003	19.0829	21.1657	21.2386	21.3706	20.0214	20.2425	21.2031	20.8806	19.9681	21.909	20.9814	18.662	20.7245	19.965	22.9499	18.7004	22.5948	21.2005	20.3903	18.4488	20.9634	20.0392
O60256	19.9291	18.4475	17.3725	18.2343	17.422	18.8546	19.3824	21.6781	16.0517	20.7723	19.2993	17.4684	17.7198	17.987	17.7786	18.0957	20.2453	18.1678	19.4409	17.9808	18.2978	19.0831	17.7742	17.4314	18.611	18.4962	18.9817	18.1341	18.0813	19.3065	20.8856	18.085	21.4741	16.8831	18.4741	18.008	16.9712	18.6752	17.2627	18.36	17.8326	17.8833	17.7488	20.5528	18.7377	18.2389	19.6992	16.6908	17.4917
O60264	22.7752	22.5977	22.5949	22.4256	22.4964	22.8552	22.8854	22.9642	22.4845	22.529	22.8245	22.8224	22.6817	22.5357	22.8029	22.7243	23.1082	23.0889	22.8772	22.7193	22.2617	22.68	22.4143	22.4072	22.8147	22.1657	22.705	22.9976	22.8297	22.1094	22.8542	22.4949	23.283	21.8467	22.5092	22.5354	23.0402	22.5104	22.7749	22.7652	22.4412	21.1289	22.8448	22.418	22.3089	22.6103	22.5549	22.0145	22.2747
O60266	18.8648	17.5837	18.6807	18.0798	18.329	18.664	17.2934	19.2864	19.0484	18.7942	18.7658	19.513	19.0004	19.3079	19.5841	19.51	19.2181	19.0589	19.327	18.2005	16.8978	16.5843	17.2294	16.8676	19.1222	17.3745	18.5818	16.9949	18.9959	16.852	18.8753	19.2167	18.9711	19.1889	17.7536	17.0399	19.2853	16.9908	19.3885	17.2253	18.7744	19.0047	19.1789	18.4806	18.5731	19.1101	18.064	18.7401	18.6464
O60271	20.8094	20.9351	20.5012	20.6447	20.3749	20.7377	20.2875	20.3518	20.1693	19.9751	20.1221	20.432	20.4328	20.785	20.3616	20.5253	19.9659	20.3397	20.2268	20.4113	20.2549	20.4141	20.5202	20.316	20.2995	20.2038	20.4114	20.4608	20.8672	20.6918	20.2548	20.3317	20.4333	20.3551	19.9685	20.0398	20.1422	20.2481	20.6655	20.4035	20.7131	20.3745	20.3257	20.8017	20.0443	20.2846	20.9148	20.635	20.2536
O60306	17.5889	18.8977	19.6351	19.6716	19.9298	19.2215	16.8932	18.1177	18.4782	19.4121	17.7319	19.8327	18.7591	19.6635	19.0297	19.3684	18.5465	18.8087	18.7689	18.2014	19.6271	18.8	19.5364	19.103	19.3041	18.362	19.5697	19.276	18.5	19.1752	18.9386	19.0802	19.6499	18.7118	19.8026	19.8638	19.0781	19.9389	18.1937	18.8687	18.824	19.3411	18.1495	18.3913	19.906	20.0071	18.5114	19.0735	19.3485
O60312	22.2779	22.6896	21.6522	22.9344	22.0656	22.1613	22.7042	21.9228	22.5197	22.4988	22.6301	20.7307	23.2069	22.0035	21.403	22.9366	23.2851	22.6186	23.4471	22.0166	22.3656	23.0801	23.178	22.8682	22.428	22.9336	23.2357	22.9293	22.7311	22.246	22.9288	23.2658	22.8489	23.5696	23.3581	23.3021	23.2378	22.4354	23.4566	23.1807	22.5656	22.7761	23.3495	23.2653	22.5249	22.8019	22.0981	23.2509	22.9074
O60313	19.2684	18.8381	18.9983	18.9068	19.1399	19.1981	18.7377	18.629	19.0352	18.7756	18.7663	18.9804	19.0738	18.6542	18.6837	19.1965	18.6185	19.2302	19.3309	18.9932	18.6078	19.1632	19.2269	19.1752	19.4022	19.0152	19.5378	18.7868	19.3512	19.92	18.6679	19.3854	19.0132	19.04	19.4669	19.0944	19.3106	19.0031	19.001	19.2596	19.2136	19.1375	19.0596	18.9054	19.2078	19.4412	19.2101	18.6426	19.1704
O60341	18.841	18.3284	19.0579	18.3112	18.8307	18.6046	19.2418	17.9245	18.6287	18.9022	18.5136	18.2278	18.1195	18.8536	18.823	18.4746	18.819	18.8527	18.8326	18.4901	18.8907	18.2591	19.203	19.1515	18.2014	19.3469	18.7087	19.0441	18.9019	18.2873	18.368	18.7991	19.2573	19.0184	18.5928	19.5243	19.1671	18.4926	18.7196	18.2179	18.6197	18.3886	18.4144	18.8665	18.413	19.2685	18.751	18.9291	18.52
O60343	17.6009	17.1524	14.4514	17.6597	17.9054	15.3367	NA	14.1734	15.9211	17.2957	15.9904	18.3791	16.0084	19.4497	NA	15.6522	18.0811	17.9764	14.858	14.4678	13.5611	18.443	17.6273	17.959	13.1416	18.0552	17.5895	19.7627	18.4347	18.459	14.3096	17.8355	14.8644	15.5848	16.1528	17.3954	13.9825	17.8168	NA	15.1437	18.0659	17.988	17.5461	18.6667	17.1065	NA	17.7407	16.0083	18.3556
O60361	17.9274	18.5466	19.2435	19.9056	17.8776	19.0787	19.1804	19.6996	17.0996	19.8185	17.4822	16.4125	18.4239	17.5534	17.6001	18.6206	18.2821	18.8217	19.2582	17.91	19.1636	18.6306	17.3843	17.6694	19.5008	18.9817	15.5101	18.8475	19.6954	17.2572	19.4401	19.5959	17.8753	17.1794	19.822	18.2039	15.9614	17.9358	19.1997	18.6897	16.2028	19.2077	20.1848	19.9955	19.0661	18.7638	20.8355	18.6114	18.5922
O60437	20.7202	20.5776	20.4348	20.4344	20.4741	20.4038	20.5839	20.6115	20.6271	20.3697	20.4251	20.5781	20.5777	20.2452	20.7135	20.563	20.5257	20.6328	20.6035	20.429	20.4298	20.2884	20.3822	20.2028	20.3816	20.6673	20.5852	20.8952	20.5994	20.3853	20.6913	20.542	20.5205	20.5502	20.7115	20.5282	20.5862	20.4268	20.6596	20.5886	20.3958	20.5529	20.3184	20.5871	20.5801	20.5309	20.4106	20.3286	20.5059
O60443	17.5589	16.9917	17.4241	17.4646	17.7921	17.0706	17.4393	17.6886	17.8053	18.1018	18.2149	17.0298	17.3199	17.4378	17.4796	17.9149	17.382	17.5911	17.4031	17.7128	17.4112	17.2347	17.6681	16.57	18.0465	17.5227	17.4302	17.8781	16.7244	17.9932	16.8801	18.0413	16.9958	17.2555	18.139	16.8105	17.8935	17.5869	17.4937	17.8706	17.9551	18.2665	17.2974	17.6207	17.9638	18.331	17.5834	17.3156	17.2435
O60469	22.1466	19.161	21.8015	19.2889	21.2809	19.5691	21.2529	22.2382	19.9681	22.5234	22.6222	22.0016	21.9887	21.5556	22.5274	19.5735	18.0286	21.879	21.3715	22.1356	21.4624	22.0603	22.1719	22.3172	22.2266	18.8168	18.3746	21.9421	21.6011	19.6451	19.131	20.6597	22.215	21.8776	22.6906	22.5327	22.0896	19.6165	22.2967	21.9168	18.6627	19.8563	22.3611	21.285	21.9741	18.4855	21.3223	21.1055	21.1349
O60476	19.1487	19.5216	19.2255	19.7952	19.338	18.6464	19.0249	19.18	19.229	19.4934	19.3066	19.3083	19.0609	18.7399	19.2279	19.0299	19.2501	19.2462	19.3652	19.0678	19.238	18.9838	19.2285	19.041	18.9826	18.9692	19.5019	19.4662	18.8849	18.7681	19.2933	19.0828	19.1803	18.9755	19.6381	19.2101	19.2503	19.1298	19.137	18.9789	18.8928	18.9384	19.0097	19.1263	18.914	19.135	19.2467	19.5179	18.8682
O60488	18.7125	18.4365	19.2545	19.0425	18.6717	18.839	19.1964	19.0243	18.6218	19.0942	18.7937	18.4445	18.8892	18.9892	18.9055	19.3874	18.4131	19.056	18.7707	18.542	18.6023	19.355	19.3307	18.2865	18.6476	18.439	18.7346	18.8603	18.8316	19.3671	19.6356	18.7241	18.6994	18.6588	19.4105	18.9706	18.604	18.7475	19.0442	19.0661	18.8258	19.2099	18.871	18.6636	19.0199	19.1025	19.21	19.3267	18.5813
O60493	17.8585	18.4856	16.9764	18.7638	18.5238	18.0735	17.8437	19.0395	18.7084	18.5828	18.5703	18.6956	18.513	18.2552	18.3822	18.923	18.2353	18.406	18.4686	17.7106	18.2013	18.6635	18.2572	17.9766	18.4226	18.507	18.0292	18.6538	18.3959	18.315	18.2731	17.4689	18.3999	17.9726	18.4775	18.7775	18.2487	18.452	18.5462	18.6467	18.6532	19.0896	18.5149	18.1352	18.2785	18.4594	18.474	18.3253	18.5545
O60494	21.5008	21.0692	23.4285	21.843	22.3887	20.322	21.7733	21.8077	21.7095	23.0055	21.8225	19.6827	21.4189	22.3122	23.2671	22.3749	20.0391	21.6698	21.4142	23.2872	24.1647	23.0172	21.4262	23.0218	22.9558	22.5786	20.3459	22.1119	22.2917	20.7954	21.908	21.5328	21.5193	20.377	22.1935	21.8321	20.7111	22.9003	23.2655	19.7629	19.7666	23.0884	23.6578	21.9674	21.8345	21.6014	21.636	23.3192	20.9598
O60499	20.1942	18.3171	18.1717	20.1899	20.1561	20.3697	18.1091	18.9885	18.5777	20.2896	20.3252	19.9053	19.8569	19.6024	19.711	20.1612	17.7207	20.1299	20.4766	18.4858	20.1688	18.5411	18.3455	19.5068	18.7053	18.3674	18.5025	19.7412	20.0076	18.4941	19.7286	19.2975	18.4038	18.2993	19.065	19.4385	19.9711	20.2631	19.0162	20.3395	17.4951	19.9938	19.2033	20.4435	18.3051	18.4491	20.2025	20.5664	19.0946
O60502	20.1883	19.7938	20.0084	19.8083	19.6776	20.0505	19.9229	19.7171	19.3204	20.8678	20.2088	19.8713	20.5987	20.2431	19.9578	19.8883	19.936	19.3055	19.7774	20.3539	20.6087	20.3174	20.0982	20.0918	21.0268	20.1133	20.326	20.1279	20.0338	20.2764	19.7916	20.0748	19.8949	20.1067	20.5556	20.2828	19.814	20.3444	19.9849	20.0422	18.8681	20.3452	19.8912	21.6061	20.1335	19.2501	19.0679	20.1128	20.3097
O60504	20.3132	20.5156	20.5552	20.1632	20.4587	20.334	20.4687	20.5132	20.6783	20.6477	20.1766	20.5555	20.3502	20.0799	20.1359	20.3744	20.3515	20.6227	20.7918	20.5018	19.7629	20.3572	20.3539	20.955	20.5298	20.8211	20.3773	20.5205	20.4577	20.373	20.399	20.6251	20.4352	20.7887	20.5241	20.7837	20.4328	20.3982	20.641	20.5592	20.3067	20.2739	20.4641	20.5345	20.6871	20.33	20.3099	20.4872	20.3219
O60506	19.9844	19.1691	19.2882	19.2071	19.5946	19.1322	19.3412	19.5563	19.2812	19.4437	19.1131	19.7843	19.441	18.9245	19.3959	19.1739	19.8449	19.3733	19.529	19.618	19.3882	19.5379	19.3706	19.3726	19.5904	19.1033	18.8572	19.0619	19.6898	19.0448	19.3259	19.6367	19.2336	19.2328	19.6473	19.3992	19.5064	19.3574	19.27	19.1491	19.3912	19.53	19.8707	19.1607	19.5525	19.595	19.174	19.2579	19.2133
O60518	21.0992	20.0661	18.0298	20.5863	20.2505	20.4805	21.1514	20.1155	21.0842	19.5704	20.2923	20.4337	18.9728	19.8317	20.7995	22.1939	19.3129	22.752	19.5947	20.5466	18.7438	19.8904	19.2472	19.3977	21.6515	22.0367	19.8894	19.9311	20.1793	18.7446	20.3825	21.0877	19.6161	20.2713	20.5772	20.7096	20.4475	18.99	19.0895	18.9868	19.2589	21.697	20.3507	19.6047	20.1971	21.6732	18.7787	19.3877	20.4775
O60524	18.7918	18.4158	18.6296	18.2797	17.9392	17.0101	18.4335	19.5009	19.4232	18.9652	19.2071	18.0804	18.2238	19.1897	17.8555	17.3663	18.0529	19.3889	16.9843	17.9078	18.2766	18.3788	17.402	17.7962	18.1447	18.8545	17.3376	17.4978	17.8968	18.2819	19.6124	16.9997	19.031	19.1342	19.5885	18.2083	19.4666	18.6403	19.1378	18.0465	19.3365	18.5822	19.8803	19.2675	18.3165	18.6069	18.2438	18.6022	17.608
O60547	23.1769	23.8761	23.1242	24.3774	22.9982	23.3818	23.3132	23.4033	21.7935	23.6714	23.9288	23.0367	24.2577	22.7831	23.6142	24.157	22.9579	24.2917	24.0994	22.9727	23.4973	23.5294	23.546	24.2989	23.8512	22.8588	23.9503	23.9658	23.792	23.8158	24.5812	23.6126	24.286	24.6131	24.0924	23.6929	22.9607	24.1516	22.9327	24.231	23.259	23.9934	24.123	23.8818	23.6842	22.4174	22.9367	23.8824	24.274
O60563	NA	NA	NA	NA	NA	NA	12.7582	NA	NA	NA	NA	NA	NA	NA	13.0268	NA	13.0014	NA	NA	NA	NA	NA	NA	NA	NA	NA	NA	NA	NA	NA	NA	NA	NA	NA	NA	NA	NA	NA	13.1388	NA	NA	NA	NA	NA	NA	14.1005	NA	NA	NA
O60568	21.7502	21.4128	21.7038	21.3967	22.0001	20.9889	21.1068	21.9013	20.8736	21.1574	21.5388	20.9682	21.8388	20.8024	21.4822	21.862	21.102	21.455	21.3048	21.8098	21.1846	21.8182	20.2996	21.8276	21.0243	20.5872	21.7389	21.2813	21.2849	22.3498	21.0399	20.9795	21.0869	21.2713	21.4502	21.7049	21.6636	21.2985	21.4386	21.6001	20.901	21.5557	21.1843	21.1911	21.6138	21.4042	21.5264	20.5503	21.473
O60573	20.1665	21.5763	21.6017	20.3664	20.8688	21.9143	20.3962	21.1287	20.1219	19.6567	20.1926	20.5747	24.5352	22.1806	23.5554	21.2742	23.3816	20.3917	20.9662	23.8402	23.6772	21.673	24.5924	21.0603	25.1147	21.8516	20.2807	21.0262	23.9788	21.1065	24.12	21.205	21.3711	23.2551	20.7938	24.0763	21.0641	20.1333	21.2539	20.1475	24.2215	21.0512	23.6879	24.7576	24.5554	21.1074	24.7635	24.7701	21.1761
O60610	19.5402	19.2831	19.9095	19.4165	19.4574	19.4211	19.1688	19.5691	19.5956	19.9746	19.0757	19.3633	19.2	19.498	19.8452	19.5692	19.7805	19.6321	19.7033	19.6461	19.5091	19.1889	19.5273	19.2796	19.52	19.6005	19.1511	19.3554	19.2622	19.3597	19.4493	19.4219	19.172	19.703	19.4314	19.2505	19.4153	19.3657	19.0313	19.1896	19.4157	19.0174	19.3466	19.3301	19.2725	19.3626	19.161	19.2371	19.0807
O60613	21.3457	21.1811	19.7076	21.0874	21.3606	21.1817	21.5142	21.3707	20.7736	20.5779	21.3052	21.4873	21.6306	20.9866	21.3676	21.7492	20.7921	19.7305	21.1955	21.1909	20.4562	20.8512	21.5159	20.2481	21.7954	21.0191	20.7249	21.1436	21.2938	20.4897	21.0927	20.1613	20.098	22.5247	20.4651	20.3064	20.3819	21.125	20.6209	21.7651	21.3794	21.234	21.5293	21.4454	21.4883	21.8732	20.2751	21.1424	20.9776
O60645	19.4765	19.8154	20.178	20.1632	19.7549	19.8637	20.3441	19.8748	19.9056	20.2609	20.2591	19.6398	19.8939	19.985	19.8234	19.9408	20.2771	20.0013	19.4661	19.7802	19.4689	20.1184	19.7829	19.5278	20.021	19.8134	19.5516	20.1361	20.0353	19.9987	19.9646	20.5931	20.125	20.1792	20.1006	20.2441	19.5697	19.6906	20.0823	20.1041	20.1585	19.8984	20.1378	19.757	19.5578	19.8523	19.5626	19.7066	19.5659
O60662	20.7909	19.7364	19.5413	19.976	19.3199	19.7424	18.5976	20.2482	20.9203	18.9542	21.0966	19.8149	19.9601	19.6968	19.7847	20.569	18.9611	20.3839	20.002	21.3303	20.3803	21.4301	20.9566	20.789	21.0004	19.8646	19.5811	20.0872	20.6541	19.1423	19.9473	20.5313	18.5129	20.474	19.713	20.1228	20.2596	20.3898	20.4802	19.5685	20.3927	20.0472	20.4121	18.4945	21.0383	20.8021	19.1714	19.6115	21.0407
O60663	22.9513	20.9972	23.2802	23.1301	22.6743	23.8412	23.2256	22.6719	22.474	22.8777	23.6188	23.5126	21.6727	22.9872	24.1	23.9232	21.3125	22.8485	21.6729	22.697	22.8504	22.7639	22.7097	21.2058	23.4811	21.215	23.5669	22.5693	23.1663	21.8946	23.7028	22.7169	23.3499	22.6995	23.4211	23.2857	22.6826	23.5817	23.6245	20.2798	23.1025	22.9535	23.1704	23.9518	22.7156	23.4502	22.9293	22.6718	23.7517
O60664	19.9985	19.9082	19.7815	19.6027	19.6413	19.764	19.3964	19.5214	19.6964	19.175	19.4916	19.4099	19.7983	19.3421	19.3684	19.6413	19.8713	19.3849	19.114	19.1592	19.6007	19.4426	19.2704	19.366	19.9757	19.4275	19.7511	19.7463	19.6485	19.9305	19.0654	19.8268	20.0391	19.7401	19.3822	20.0064	20.0095	19.7966	19.19	19.8122	19.5916	19.83	19.2201	19.6547	19.6073	19.8857	19.9251	19.4878	19.4811
O60671	22.2617	23.5289	23.0652	23.9313	22.1131	22.221	22.9172	22.2419	22.6762	21.9817	22.3086	22.6636	23.2649	22.6937	22.8846	23.053	22.8738	22.9588	21.7842	22.8155	22.9766	22.1905	23.2991	22.4055	22.942	24.0635	22.5072	22.9664	22.7899	23.1878	22.8367	22.0914	22.7779	23.9969	22.499	22.1478	22.4855	23.1865	22.8405	24.2921	22.9403	22.9808	22.5709	24.4636	22.5442	23.1667	22.892	22.4067	22.3289
O60684	20.3561	20.5874	19.4255	20.6786	20.5618	20.333	20.5156	20.7501	19.3023	19.6213	20.4653	20.0586	20.4575	20.2717	20.4547	20.7276	20.949	20.4692	20.4895	20.4175	20.0865	20.4397	20.1929	20.0456	20.4576	20.4625	20.2124	20.1085	20.2	19.5573	20.0219	19.9041	20.1876	20.1546	19.5597	20.2099	20.0521	19.8839	20.3531	19.9987	20.0848	20.0177	19.9228	20.6806	20.039	20.4019	20.1017	20.5836	20.6076
O60701	19.6109	20.0714	19.7688	20.0237	19.7234	19.8366	19.9121	19.8382	19.7129	19.4535	19.293	19.8049	20.2456	19.2907	19.8361	20.1661	20.2057	20.0156	19.8358	19.8541	19.5643	19.8429	19.306	19.7623	20.2047	20.1236	19.5496	20.2591	19.2053	19.4899	20.2563	19.7693	19.7407	19.6044	19.4325	19.7704	19.7523	19.4999	20.2208	19.984	20.1219	19.8157	19.9892	19.7292	20.049	19.9942	20.0018	20.1817	20.1785
O60706	23.507	23.3956	22.9545	22.5875	23.6807	23.2899	23.8807	24.905	23.5783	23.1792	24.2386	24.5881	24.4835	24.139	24.5673	22.9894	24.6789	23.2858	21.9066	23.596	24.8917	24.0171	23.4746	24.2258	24.3013	23.376	23.6244	24.536	23.2802	23.5532	24.2374	24.3832	23.6748	23.521	24.1253	24.147	22.7057	23.8663	24.6824	24.4869	24.8784	23.1279	22.9423	24.019	25.3837	25.0507	24.3131	23.624	21.2785
O60716	20.3846	19.8314	20.1683	19.998	19.8208	20.242	20.3198	20.2487	20.2523	20.234	19.7552	20.3942	20.2583	20.28	20.2208	20.2405	20.1879	20.3128	19.8143	20.3654	20.173	20.1254	20.1136	20.0915	20.0693	20.1053	19.9464	20.3783	20.0833	19.7895	20.0866	19.812	20.1404	19.8351	20.3615	20.0792	20.0076	20.0619	20.0712	19.8164	20.0941	20.1057	20.1728	19.9046	20.2505	20.2638	20.1579	20.145	20.0412
O60739	19.9557	18.257	20.2359	17.4664	NA	17.9381	19.1003	17.8767	18.091	18.068	16.0274	18.6362	17.5633	18.842	15.7958	NA	16.2323	16.3426	16.3255	15.7826	17.508	15.3441	16.0776	18.83	17.1642	19.5335	15.5856	16.4998	15.6994	17.8307	18.981	19.337	18.0272	18.827	17.4299	17.1761	15.7677	18.6839	19.1158	16.7815	20.6171	19.9193	18.2137	16.9509	17.2696	16.6459	16.7786	13.7386	19.2575
O60749	20.0787	19.576	19.662	19.9607	20.0664	19.2292	20.0018	19.5698	19.621	19.8542	19.857	19.2322	19.5647	19.2328	19.4305	19.2034	19.9461	19.6281	19.8673	19.4353	19.3027	19.4306	19.5528	19.7533	19.289	18.8426	20.2983	19.863	19.8528	19.5491	19.4405	19.3864	19.4768	19.2237	19.4943	19.2409	19.3966	20.0223	19.9835	19.2802	19.4591	19.5997	19.282	19.4415	18.9887	19.6781	19.3459	19.1441	19.3273
O60760	9.03419	11.8423	9.49828	14.1285	13.9557	13.9484	14.1316	14.5941	14.3873	10.5522	12.832	13.3526	14.8084	14.47	14.324	13.8487	13.8387	13.0402	13.155	13.4984	13.2209	14.8898	13.74	15.5846	12.8856	14.5492	13.8642	15.7057	12.9809	15.1617	15.3005	13.4502	16.1307	9.33516	15.3568	15.5839	13.3099	16.3488	12.3528	16.0841	14.4828	15.6603	10.587	9.44619	14.4075	14.406	15.0263	13.994	14.8385
O60762	20.3958	20.15	20.418	20.6971	20.4252	19.9052	20.2151	19.4864	20.1552	21.9902	20.14	19.7408	19.6942	19.4596	20.8503	20.1867	20.5905	19.852	19.9793	20.0521	19.9978	20.7237	19.3081	20.568	20.2848	20.0713	20.7965	20.094	20.3662	20.8727	20.5596	21.153	21.1106	19.8572	20.8539	20.6207	19.3893	20.0699	20.1635	20.4385	19.7623	19.9222	20.038	20.2122	20.0619	20.7271	20.7517	20.0119	19.1227
O60763	19.9973	20.1029	19.7689	20.1436	20.0366	20.2905	19.9619	20.0213	19.7477	19.9157	19.9941	20.1808	20.2829	20.2708	19.889	19.5653	19.5745	19.9271	19.8107	20.063	20.082	20.2186	20.0442	20.2022	20.4111	20.1266	19.9333	19.7602	19.8985	20.299	19.8084	19.97	19.5357	20.5086	20.0422	20.2792	19.681	19.789	19.6491	19.8483	19.7547	19.7968	19.7368	19.8639	19.9698	20.1307	19.7493	20.4171	20.1675
O60784	21.114	20.7674	21.1726	20.9165	21.11	21.118	20.7909	20.9002	20.6077	20.9633	21.037	20.665	20.9106	20.8597	20.8758	20.6564	21.0428	20.9535	20.5578	20.916	20.7927	20.8698	20.5226	20.9267	20.7262	20.4574	20.7027	20.7759	21.1125	20.7962	20.8344	21.4639	21.1486	20.9245	21.1098	20.8844	21.2776	20.777	21.0056	20.8191	20.831	20.7799	20.9102	20.9199	20.9169	21.2049	21.1636	20.6536	21.0525
O60826	19.1024	19.5581	19.3897	19.2938	18.4802	19.1508	18.6912	18.9991	19.4535	19.4147	19.3727	19.6711	19.153	19.6007	19.5293	19.1	19.5735	19.43	19.3894	19.4489	18.9487	18.6848	19.5137	18.9428	19.4739	19.3551	19.0524	19.8852	19.4008	19.1696	19.2327	19.3561	18.4837	18.9815	18.9621	18.9726	19.4732	19.5628	18.9695	19.1422	19.2495	18.9554	19.25	18.3969	19.1291	18.9567	19.6128	19.1819	19.8297
O60828	21.913	21.4283	20.2371	21.3132	21.1912	21.1324	21.5349	20.9906	21.2226	21.0578	21.536	20.2598	21.9512	20.7667	21.4208	22.8675	21.999	21.9854	21.8919	21.275	21.19	21.7515	21.6494	21.7438	21.3974	21.5936	21.9401	22.0391	21.8772	21.2355	22.1488	22.1142	21.7902	22.3813	22.1631	21.7784	21.9211	21.0944	22.1465	21.9506	21.6689	21.5729	21.9564	21.8554	21.5764	21.6882	21.3387	21.6173	21.916
O60829	20.897	21.714	21.2791	20.964	20.8989	20.6068	21.1306	21.0054	20.2738	20.2391	20.533	20.9063	20.8806	21.0054	20.4911	20.5019	20.6965	20.1744	20.3773	20.7669	21.4183	20.9937	21.0516	21.6451	21.2239	20.46	20.6074	21.0921	20.352	20.6688	20.2508	20.5713	20.0653	20.6932	20.5562	20.4932	20.4959	21.3387	20.4038	20.7814	20.4977	20.8163	20.8367	19.9482	20.0172	20.5363	20.5821	20.7596	20.0368
O60831	15.4549	17.8371	16.853	19.1563	15.7417	17.3343	17.7833	18.5227	18.7003	18.5391	19.3074	17.8878	15.1327	17.5238	19.061	17.003	18.9943	16.7366	19.0423	18.494	19.2788	18.8832	17.924	18.251	18.6598	16.3532	17.8117	18.0009	18.0523	18.4771	18.2217	17.3637	18.6788	18.7284	16.465	19.4536	18.6495	18.4068	17.7719	18.6201	17.9071	18.9077	15.8898	17.3771	17.665	17.3101	16.4236	17.1453	18.3763
O60832	21.3902	20.9629	19.2419	17.0199	19.4027	21.8009	19.5658	21.755	21.1982	19.1485	20.2079	17.7227	21.1248	21.584	20.6609	19.3522	20.6409	22.0264	16.2044	19.6278	21.8859	18.327	21.568	18.2517	18.0128	22.4629	20.0436	22.1118	16.9987	21.6467	20.1722	19.6887	20.5501	18.2582	19.9562	20.2355	19.0728	19.518	21.7332	18.9884	20.1546	19.4803	18.4524	22.2595	19.4285	19.8391	19.3369	20.1759	18.7038
O60841	18.9532	19.3142	18.8188	18.8609	19.3207	18.9334	19.2571	19.4676	19.4147	19.6368	19.411	19.3743	19.0207	19.2423	19.4931	18.8577	19.1608	19.3252	19.1214	18.9426	19.5878	19.2122	18.5197	19.0233	18.9694	19.0547	19.1759	18.718	19.2862	19.5709	19.0051	18.8541	19.1285	18.7623	18.9015	19.3575	19.3893	19.5358	19.0542	19.3337	19.1088	18.9941	19.0364	19.1949	18.8304	19.4646	19.1597	19.1816	19.404
O60869	23.0998	22.3104	22.9204	23.0928	20.2621	21.7912	21.9777	22.229	21.983	22.6169	22.2794	21.9747	22.6128	21.5343	22.5236	22.3379	22.5571	21.8044	24.2546	22.6904	20.0993	22.1298	22.3778	22.8462	21.8473	21.986	23.001	22.0729	22.3697	21.6787	22.3156	23.6351	22.6998	22.1262	22.5406	21.9288	22.353	22.0759	22.0895	22.1258	22.1145	21.2248	22.3015	21.794	21.2281	21.8677	21.8466	21.7336	22.3442
O60870	6.27953	6.28536	10.6958	7.75474	6.379	8.1577	4.45499	8.07164	7.76869	9.1909	8.31691	7.3011	7.83801	6.20361	7.60498	8.26566	4.40315	8.13933	6.55838	6.56372	7.57587	8.3604	7.63567	7.89705	8.10786	9.73088	8.06428	8.9228	7.76081	8.47675	12.7512	5.92594	9.77975	10.4938	11.2187	8.41472	7.63365	6.24648	8.17361	7.89404	7.72425	5.2581	10.7826	NA	8.16269	6.29625	6.90239	7.18202	6.7608
O60879	20.7201	20.6436	20.8511	20.8562	20.7362	20.7671	21.1401	20.5928	20.6225	20.7677	20.4581	20.8251	20.4674	20.6276	21.0098	20.6616	20.9089	20.7007	20.5616	20.7803	20.9028	20.5972	20.8488	20.6139	20.7164	20.4272	20.325	20.7734	20.8433	20.5615	20.6108	20.6601	20.8079	20.6223	20.7196	20.4269	20.5376	20.6159	20.2406	20.7722	20.6693	20.6258	20.6024	20.6832	20.5964	20.8183	20.5585	20.6038	20.6195
O60884	19.9991	20.3676	20.0826	19.9458	19.6629	20.3649	20.0797	19.7063	20.0728	20.0049	20.4122	20.1705	20.6273	20.2742	19.6504	20.7438	19.4636	19.6622	19.2666	20.1083	19.7234	19.2976	20.2884	19.8335	19.8072	19.9218	19.6321	18.7442	19.6073	19.0201	19.6339	19.7073	19.3072	20.0405	19.1535	20.0254	19.4226	19.1558	19.1859	19.709	19.6468	19.8785	19.14	17.9438	19.4368	19.264	19.6461	20.0228	20.238
O60885	18.0135	18.2952	18.7146	18.089	18.0564	18.4234	18.759	18.1048	19.3122	19.148	19.2761	18.6902	19.8204	18.7181	18.947	18.2384	18.3087	19.0634	18.2034	18.3852	17.553	19.1629	18.8005	18.018	18.439	18.9748	17.3076	18.9629	18.9822	18.7001	19.0744	18.468	19.4888	18.4819	17.9939	19.2014	19.1625	16.7203	18.4644	18.1879	19.3127	17.6404	17.8575	18.7694	18.1996	18.2974	16.7831	19.3606	17.7855
O60888	15.027	15.6039	15.7156	14.2499	13.3805	14.3111	15.0334	13.3456	14.392	15.6054	13.936	14.8647	12.9319	16.5407	13.0967	14.1853	13.8639	15.3874	15.5927	14.8147	14.4556	13.0516	15.2174	12.214	15.1562	13.933	14.3501	15.9671	14.101	12.5429	15.2706	15.4742	14.8234	14.2314	12.7829	12.6828	13.0083	15.3358	12.5762	14.8644	13.315	14.894	13.7473	13.3782	17.3531	12.1126	15.7838	15.3243	15.0117
O60890	17.1525	16.7395	16.9398	17.2432	17.3317	17.2382	17.3626	16.3331	16.6848	16.4914	14.8421	16.9412	17.26	17.1032	17.4081	13.9119	17.0949	17.4078	16.9126	16.8407	17.0882	17.6814	16.9343	16.8682	16.7756	17.4388	17.0829	17.012	17.4137	18.3008	17.7235	16.6367	17.0257	16.5335	14.4076	17.5459	15.9142	16.7651	17.188	16.6691	16.749	16.8132	17.191	17.1459	16.6925	17.2082	16.7655	16.9058	17.0945
O60906	21.5937	22.3027	21.2843	21.56	21.6861	21.7633	21.2468	21.8597	22.1947	22.147	21.5504	21.0722	21.0989	21.0287	20.7409	20.8669	22.3029	21.2244	21.3199	21.5043	20.7707	21.9205	20.937	22.0128	21.3575	20.9039	21.5347	21.7961	21.822	21.1183	22.2533	21.9825	21.9768	21.1293	22.0223	21.9798	22.0613	21.0966	20.9183	21.5755	21.3125	20.3815	22.2182	20.1513	21.9816	21.1088	20.1653	20.5638	21.398
O60925	18.4823	17.3903	18.3285	18.0292	18.4449	18.4864	17.8282	18.2983	18.3263	17.9878	18.1583	18.0897	17.9949	17.2045	17.824	17.9092	18.6466	18.3638	19.2169	18.147	18.5648	18.0936	17.7209	18.4857	17.4961	17.607	18.4215	17.9895	17.5642	18.3739	17.1882	18.5996	18.3173	18.7197	18.0587	18.2263	18.2677	17.6498	18.2104	18.1234	18.2692	18.1872	17.9281	17.991	18.1994	18.7398	17.9372	17.8935	18.2229
O60927	22.1718	21.7373	20.9532	23.8119	21.7853	20.1975	21.9636	21.5109	21.089	20.9151	22.4941	22.9792	22.4209	21.5599	23.259	21.1615	21.7092	23.0811	22.0695	21.0347	21.097	22.2856	21.0751	21.2291	21.1612	22.5328	22.7625	21.1075	21.4737	20.9851	22.5309	22.1967	20.962	20.7989	22.8021	20.8353	21.3532	21.2408	21.7625	21.9403	20.5291	20.9217	21.0677	21.4427	20.8347	22.7535	21.3265	21.7841	23.7368
O60934	14.0782	14.6243	15.1844	13.4049	16.0566	14.6305	12.4639	12.241	12.6935	11.7278	11.1898	12.9054	11.8752	11.7159	13.0754	15.0436	12.7822	12.3947	12.1692	12.4415	14.5892	11.6879	13.2174	13.5534	17.5727	14.1622	14.2212	13.4636	13.1853	13.6533	12.5777	12.4065	16.0397	12.7292	11.7484	13.068	13.6994	12.9153	16.3353	12.5883	12.0997	13.9553	12.0473	12.6472	14.0948	12.9981	16.2247	13.3996	11.0204
O60936	16.9697	18.7862	17.2461	18.4871	18.5921	17.9785	17.7997	17.5181	17.7537	17.1532	17.7632	17.7737	18.1626	19.3723	18.4737	17.9827	17.449	18.5179	17.9495	18.3223	18.171	18.6399	18.28	17.8487	18.7241	17.6823	19.5274	18.7237	18.3819	18.7218	18.6563	17.0621	18.67	18.3361	19.1375	18.6524	18.4559	17.7668	19.0206	19.0856	19.0725	18.6229	18.4527	16.7085	18.7006	19.6919	18.5924	18.0698	16.3381
O75037	24.8622	24.5533	24.7839	24.7482	24.6843	24.5824	24.4131	25.1278	24.9867	25.0592	25.4381	24.9084	24.6486	24.8456	25.0889	21.2323	21.0731	22.1281	24.9264	24.7432	24.4234	24.5292	21.6784	24.7121	24.7305	24.5892	21.9006	24.9225	24.6282	22.4796	24.8113	24.5718	24.8034	24.8389	25.0915	24.8173	24.8719	21.0346	24.9219	25.0124	25.0465	20.9441	24.8927	24.4722	24.7426	24.7104	21.7589	24.9161	21.5383
O75044	20.6257	20.1936	20.0801	20.5804	19.5234	20.0955	20.3269	20.7835	20.5696	20.0802	20.08	20.0254	19.9614	19.7697	20.6432	20.4083	21.1479	20.5825	19.3221	19.8383	20.6802	19.5224	20.4836	19.7593	20.3916	19.9643	20.2001	20.0553	20.6283	20.5481	20.4197	19.1129	20.1862	19.7921	20.2034	20.4109	20.375	20.725	19.2631	19.6878	20.2885	20.1509	20.1807	19.5417	19.5489	20.4035	20.2448	20.1766	20.1832
O75051	21.2629	22.4328	21.7485	21.5483	22.3581	21.397	21.6228	21.3605	21.4816	20.6974	21.1459	21.7357	23.3831	21.7007	21.0062	21.732	21.4235	21.5853	22.1111	21.9666	21.5231	21.5114	21.6501	21.9322	21.2354	22.4802	21.8509	21.7257	26.5039	21.7864	21.0734	25.957	22.1743	21.6447	21.5127	22.1209	21.7297	21.4245	21.283	22.29	26.5837	21.8261	21.5295	21.5699	21.5773	21.5652	21.8586	21.1729	22.2639
O75054	20.527	20.9825	20.4301	20.8297	20.7804	20.635	20.876	20.5841	20.8292	19.91	21.0576	20.6865	20.6157	20.5868	20.6644	20.8943	21.3871	20.665	20.8486	20.9059	20.4524	20.4351	20.393	20.4687	20.4893	20.4598	20.633	20.5495	20.3804	20.5924	21.2339	20.3188	20.3208	20.6377	20.6391	20.6874	21.0402	20.4251	21.0778	20.443	20.1563	20.9742	20.9368	20.9404	20.2877	20.4799	20.0011	20.5862	20.3109
O75083	19.2665	18.9705	19.0113	18.9	18.873	18.8213	18.9679	19.223	19.0998	19.2898	19.3759	18.973	19.3777	19.0542	19.2303	19.2473	18.8429	18.8226	18.9442	19.0466	19.3709	18.9753	19.4651	19.287	19.1893	19.0328	18.9275	19.1336	19.2985	19.4954	19.3069	18.7359	19.239	19.154	19.1023	19.5042	19.0185	19.2668	19.5455	18.8852	19.0279	19.3943	18.9972	19.3974	18.9458	19.3186	19.2828	19.0112	19.0734
O75093	22.3374	21.7234	23.1261	23.8211	22.226	20.6392	22.3978	22.3459	22.5501	22.3259	22.7141	22.2594	22.0653	22.454	22.486	22.1205	23.1434	23.4708	23.1286	22.7789	21.8945	23.3262	22.4919	21.6758	22.3435	21.6066	21.9196	22.1377	23.9541	22.5364	24.3607	21.7425	22.1258	22.3214	22.0653	22.6516	22.4054	23.2563	23.6528	22.0135	21.9147	22.3801	24.103	22.2978	22.3549	22.0564	23.6427	21.1283	21.2102
O75116	20.889	21.1101	20.9294	21.0329	21.0189	20.9752	21.1555	20.9809	21.2991	20.4569	21.1698	21.5846	21.0287	21.2707	21.4235	21.0348	21.382	20.8243	21.6072	21.3025	20.9197	21.091	21.101	20.865	21.2883	20.8612	21.2728	20.6763	20.7777	21.0276	21.2369	21.3165	20.9129	21.4957	21.0094	21.0316	20.9196	20.7805	20.7561	21.1188	21.3332	21.0292	21.3471	20.7148	20.8655	21.2765	21.2018	21.0371	21.1142
O75127	19.9254	20.1402	22.8242	19.8057	20.3761	19.6344	19.8809	20.4317	22.5493	19.8052	20.5583	19.6876	20.039	19.465	19.152	22.6326	19.7672	19.3951	18.7509	19.3881	20.1006	20.9439	20.4721	20.6006	20.8447	20.142	20.7098	20.6174	18.1323	20.5582	21.1061	18.2912	20.8303	21.3094	21.535	21.0677	17.8444	20.3393	20.5194	20.71	20.8128	20.705	21.4374	20.514	20.5977	17.4781	19.7494	18.2293	20.9981
O75128	22.2089	21.779	21.9728	21.5907	21.2854	22.1394	19.704	22.3829	22.426	22.3101	22.4724	22.0268	21.9674	21.7307	22.2371	22.5668	21.6121	21.9517	21.6734	22.3929	22.2861	22.1104	20.8166	22.1885	20.5085	21.9263	22.2122	22.1347	22.0589	22.1802	22.5293	22.4497	22.3282	22.2997	21.8728	22.4021	21.7758	22.3909	22.1423	22.6498	22.4843	20.2933	22.1462	22.7575	22.3627	21.9144	22.3316	22.6528	22.1863
O75131	18.8756	18.5202	18.8163	18.8292	18.9076	18.3542	19.0441	17.7561	19.078	18.4616	19.141	18.9553	19.1265	18.5973	18.1732	18.7192	19.4101	18.7752	18.0646	17.3674	18.4224	18.3345	18.1771	18.5484	18.6118	18.7291	18.71	18.9871	19.004	18.9482	18.8854	18.4467	18.655	17.9807	18.3747	18.8633	18.7245	18.0328	18.6117	18.9577	18.2641	18.2275	18.4941	18.3856	18.4599	18.3499	18.4172	18.4157	19.0337
O75145	22.8739	22.6193	22.7406	22.6844	21.401	23.2277	20.2797	23.0269	23.0441	23.4969	23.5444	21.9952	22.8186	22.8808	20.7327	22.9178	20.1258	22.6219	22.3577	23.0268	23.084	22.8778	23.1723	22.834	23.3521	23.0542	22.3771	23.078	19.5051	20.2655	22.7325	23.3039	23.1645	22.7873	21.4593	23.2031	23.327	21.4455	22.4766	22.8963	20.6692	22.718	20.2195	22.9674	22.6212	22.6653	21.5561	22.9427	22.7057
O75150	27.656	26.8788	27.3498	27.0306	26.8936	26.537	27.685	25.8313	25.5397	26.4786	27.4052	27.4747	24.4766	27.0579	27.0148	27.5399	26.9437	27.2666	27.0462	25.8573	28.1138	24.2203	27.2904	27.607	27.5235	27.4292	26.8132	26.6704	27.1246	26.6998	27.2313	26.9959	26.7415	26.8521	25.8619	27.0262	23.6227	27.315	24.3414	23.9696	24.3907	26.95	24.3823	27.5976	26.9555	27.4421	27.6331	26.0737	27.0421
O75165	19.3241	19.2235	19.2272	19.5165	19.2957	19.4315	19.2383	19.4802	19.3775	19.3665	19.4613	19.2845	19.3192	19.2406	19.3546	19.5502	19.2084	19.3452	19.1871	19.2569	19.3917	19.7827	19.364	19.5295	19.5372	19.3909	19.1485	19.4785	19.5076	19.6651	19.6011	19.5514	19.5354	19.0677	19.7079	19.7027	19.5185	19.2563	19.6962	19.705	19.7176	19.595	19.563	19.3758	19.4074	19.5245	19.4354	19.1461	19.539
O75167	21.231	20.7384	21.535	21.5242	21.3336	21.2108	21.2889	21.4188	20.6143	21.2033	21.3527	21.4347	21.2332	21.755	20.7564	21.5782	21.1195	21.0803	21.4856	21.5652	21.1931	21.5265	21.1547	21.3853	21.2616	21.0997	21.412	21.3669	21.1012	21.1236	21.1209	21.1846	21.6465	20.9786	21.2676	21.1181	21.2379	21.2665	21.2662	21.3999	20.667	21.5221	21.3489	21.1124	21.4219	21.6015	21.5807	21.1722	21.1527
O75170	20.8014	19.9445	20.1137	21.2003	20.0132	19.7984	21.3746	22.0597	20.4573	20.4979	20.9333	21.1481	21.1797	21.9877	21.2446	21.9842	21.0648	22.0558	20.9498	21.5187	22.539	19.6607	21.4665	20.7386	21.7364	20.937	18.8862	19.9979	22.5323	22.119	19.9574	22.0306	20.5738	21.6244	20.7593	19.9098	22.801	21.7134	20.7721	21.5153	21.5362	20.5723	20.6976	21.5015	21.417	21.522	22.2822	20.3813	21.3439
O75175	16.9224	16.5182	18.316	18.314	16.5106	18.0024	17.1924	19.2894	17.9502	17.8785	17.062	17.3821	17.0464	18.1176	17.7988	17.4679	18.9587	18.211	17.0919	16.316	17.3593	17.7421	18.6194	18.3862	17.4311	17.7347	19.0079	18.7577	18.5498	17.7886	17.4289	18.6294	17.9712	18.3812	18.4361	17.5757	18.4163	17.2552	18.0159	18.047	17.7876	18.0297	18.5965	18.0074	18.5839	19.0154	17.8047	16.9202	17.3218
O75182	22.2691	19.5405	22.5287	19.2625	19.8482	21.0413	18.9767	21.7529	18.1758	22.035	21.2354	21.948	20.9226	22.407	21.1217	21.9508	19.6605	18.8353	22.6391	18.7793	21.6205	20.5483	22.0717	20.773	17.8685	19.6838	22.4066	19.1093	22.0837	19.8992	19.035	22.0702	19.6964	22.4006	21.2343	21.7288	20.4065	19.3631	20.4979	22.1543	21.5533	21.9782	21.5581	21.7522	21.884	22.2682	20.7208	22.0266	22.2323
O75190	17.9983	18.7279	18.8398	17.7218	17.8782	19.4212	17.9315	19.0278	18.6661	18.7126	18.6922	19.6571	20.3872	18.7131	17.8168	18.3159	19.0224	18.6487	18.8914	18.0743	19.1434	18.9694	18.475	18.2486	18.5953	18.1058	19.2571	20.6886	19.1699	18.2081	18.9062	19.8836	19.2554	19.3464	19.9464	17.9776	19.4813	18.1121	18.8866	18.0013	18.3562	19.5039	18.3408	19.962	19.461	18.4244	18.4273	18.9437	17.956
O75208	20.1504	19.7548	20.0315	20.1933	20.3462	20.5849	20.0382	20.0163	20.2007	19.7961	20.0613	19.7479	20.2171	20.1386	20.4976	20.176	19.8569	20.7975	20.2757	19.4188	20.1317	19.819	20.1208	19.979	19.9757	20.4716	20.1006	19.8725	20.3631	20.2554	20.3825	19.1168	19.5127	20.0149	20.7317	19.9004	20.7901	20.924	20.2717	19.6786	19.6375	20.2846	19.7964	20.5243	20.1571	20.1499	20.6745	19.5871	20.4871
O75223	22.1426	22.2018	21.3417	22.384	21.9893	21.5613	22.009	22.4428	21.8277	22.0159	21.9243	21.5521	22.1939	23.0477	21.9196	21.9942	22.1963	21.8143	21.8502	22.202	21.9452	21.6566	22.041	21.9281	22.1801	21.7654	21.842	21.9756	21.9691	21.5694	22.361	22.1722	22.0999	22.0423	21.9806	22.0002	22.2199	21.4653	21.9281	22.1109	22.1032	22.0247	22.0455	22.3732	21.9711	21.5798	22.2747	22.2502	21.8313
O75251	NA	NA	NA	11.7437	NA	NA	NA	8.27491	NA	NA	NA	NA	7.80078	NA	NA	11.5712	14.0174	NA	11.3234	10.1005	NA	11.2332	NA	NA	NA	13.2288	NA	8.91495	NA	NA	13.8528	NA	12.5048	NA	NA	13.719	NA	NA	16.5754	13.3071	NA	NA	11.6248	11.3696	NA	NA	NA	NA	NA
O75298	19.2307	21.1451	20.6227	18.7558	19.9452	20.1807	19.3436	20.0581	18.3493	19.9007	19.4997	18.5015	19.5993	20.1651	18.5364	21.65	19.3152	19.6666	19.9961	20.4157	18.8832	20.229	17.9111	19.8763	19.4837	20.5911	21.2098	19.3366	20.6677	20.7649	19.8638	20.3824	19.2665	19.4905	19.9691	19.6089	19.3799	20.1544	20.015	19.9988	19.7175	19.9238	19.6189	18.6047	19.9609	19.3415	20.3003	20.1974	19.8304
O75306	18.4411	18.0409	18.6728	18.4148	18.2709	18.205	18.1437	18.3367	19.1597	18.8418	18.5015	18.7153	18.4762	18.4873	18.3043	18.5771	17.8594	18.4308	18.2286	18.5281	18.5561	18.3197	18.312	18.1857	18.4497	18.095	17.9891	18.3341	17.9987	18.405	18.8737	18.2965	18.2633	18.5767	18.5236	18.9622	18.204	18.4472	17.6156	18.4247	18.0323	17.815	17.9892	17.5304	18.1007	18.2761	18.1232	18.34	18.3481
O75312	16.5058	17.1842	16.3722	14.6857	15.7242	14.6289	17.4708	18.4044	18.4053	15.373	17.9012	14.918	18.199	17.4999	14.3239	18.4203	15.381	18.6974	16.7788	17.5727	17.9008	17.0251	17.9262	17.7434	17.4362	17.6144	17.6024	18.1797	18.3723	18.4229	16.1856	16.4968	18.541	17.7023	15.9991	18.1378	16.8522	18.2052	18.0488	16.0735	17.9767	18.2383	16.2788	18.01	17.8639	18.5359	18.2695	17.5226	18.2245
O75323	20.9701	21.2434	21.4815	21.6343	20.9838	20.984	21.4948	21.0124	21.264	20.5209	20.8926	21.1936	21.2994	21.5858	20.7029	20.8281	21.3701	20.9834	20.8484	21.4805	21.3808	20.7909	21.3928	21.4301	21.4365	21.123	21.4753	21.5086	21.2237	20.8287	21.2174	21.0195	21.2057	21.1369	21.0262	21.4431	21.113	20.9505	21.0097	21.2252	21.5401	20.8732	21.6077	20.8634	20.5921	20.1642	20.8012	20.9087	21.1206
O75325	18.9243	19.5842	20.1639	20.7772	19.4521	19.4088	19.228	18.247	19.8871	20.0703	19.6371	20.8962	19.9581	19.893	18.5504	19.9632	20.4543	20.0279	19.1641	16.0494	19.6277	19.5863	20.1198	19.2861	20.0607	18.6004	19.5783	19.4591	19.4511	20.1632	19.9553	18.9257	17.9024	19.2916	18.9369	20.3656	19.7504	19.5849	19.6674	20.1815	19.7568	19.3754	20.1747	19.1799	19.7052	19.6752	20.4063	19.6657	19.0461
O75326	19.4644	18.3854	18.6715	18.307	18.6917	19.4288	18.9394	19.5422	18.706	19.2507	18.9444	19.88	20.8055	19.686	18.5642	19.1685	19.3393	20.3034	19.2923	19.3848	19.5653	19.2479	20.0259	18.642	18.5914	19.6256	19.4813	18.7232	19.0362	19.3468	18.1658	19.8459	19.8816	19.1029	19.6101	19.3627	19.6228	19.472	19.2151	18.1873	19.4816	19.4587	18.8488	18.7961	19.7457	18.3496	18.7054	18.6173	18.2948
O75334	26.0355	24.7128	25.9346	26.385	25.7051	25.9281	26.1498	26.8279	26.0363	26.2419	26.6919	25.9525	26.1319	27.0796	25.7404	26.3095	25.9117	24.9533	24.7772	26.1002	24.9194	26.2451	23.8353	24.9978	23.7869	26.2862	26.5304	26.7998	25.259	25.3149	27.4481	26.5272	26.2282	24.0469	26.4887	26.3188	26.3482	26.9381	26.3273	24.3299	24.3521	26.0902	23.9918	24.6746	25.9868	27.3654	27.4885	26.0922	27.4379
O75335	19.2298	18.9405	19.3637	20.2413	20.0265	19.9188	20.2471	20.1646	20.799	21.3815	21.0833	21.5456	20.2198	20.3183	21.1078	22.5288	19.2378	19.3637	20.5201	18.3358	20.2036	19.7898	19.9247	16.1032	21.0548	19.2277	18.9984	20.3926	21.3052	20.4367	21.2921	18.002	19.9647	17.3987	20.649	19.9064	21.7817	20.432	19.0675	19.6104	20.1287	19.6906	20.2326	20.4712	19.7588	18.8812	20.5311	19.318	19.852
O75340	17.585	16.868	18.0054	17.9968	17.0916	17.9662	18.4922	16.5108	16.4964	17.3276	18.2147	17.672	17.612	16.306	16.7459	17.84	17.3811	17.1219	17.8629	18.4746	17.3679	17.268	17.1546	17.845	18.3536	18.4277	18.7607	19.5815	17.7368	17.2014	18.2408	16.7304	16.9883	17.2284	18.3381	17.6438	17.133	16.786	17.9385	17.3551	18.0785	18.1414	16.8583	16.5481	17.7398	18.0136	17.2704	17.945	15.89
O75347	20.9022	20.9956	21.1998	20.954	21.0563	20.8602	20.5515	21.1055	20.9924	20.6394	21.0776	20.8408	20.5896	20.5423	20.2854	20.4738	20.6066	20.6313	20.7368	21.0765	21.2335	21.1216	20.3818	20.84	21.0017	20.6947	20.8593	20.4456	20.9359	20.7626	20.783	21.0654	21.0552	21.2326	20.6838	21.2365	21.0091	20.9896	20.6098	20.7562	20.8379	20.4468	20.6887	20.8736	20.7524	20.7182	19.9528	20.4744	20.4392
O75348	21.4712	21.2389	21.3924	21.6773	21.2275	21.2744	20.5923	20.91	20.9506	20.7163	21.329	21.155	20.4938	20.9076	20.8466	21.3736	21.957	20.7383	20.6407	21.4129	20.8176	21.1771	21.2687	20.3847	20.992	19.837	21.3003	20.9805	21.4357	21.146	21.5195	21.2038	21.3461	20.9005	20.2276	21.6702	21.3203	20.8965	21.1208	21.1369	21.5667	21.1821	21.415	20.8948	21.2882	20.6719	20.9492	21.1763	21.0196
O75351	19.1026	19.8848	19.5669	18.1538	18.6713	18.9163	19.6455	18.9174	19.511	19.4312	19.0881	18.8291	18.9572	18.6588	19.6281	18.8484	19.608	19.8912	18.6455	19.918	19.5602	19.0805	19.0006	19.6744	19.1993	19.6359	19.2498	18.719	19.4359	20.2157	19.6787	19.2045	18.9779	17.8958	20.2323	19.4902	18.1432	19.4662	18.6165	18.73	18.0967	18.3203	18.7094	18.7204	18.7882	19.9934	19.7512	18.9442	18.305
O75352	16.464	15.6656	15.7227	16.4238	16.3587	15.3552	16.5405	15.3855	16.074	15.0729	14.2306	15.4612	14.7601	16.2913	15.5823	16.1251	16.3874	16.4583	15.5696	16.6913	16.824	15.7962	16.3324	15.6034	15.3647	16.4059	16.3038	17.3361	16.5762	15.4558	17.1527	14.8248	15.9636	15.0677	15.6265	15.2471	15.7479	15.8012	15.6639	15.5631	15.3569	15.3971	16.1637	15.3902	15.7989	16.6352	16.3116	15.2594	16.6884
O75367	21.1595	20.5126	20.4239	20.7328	20.1885	20.5098	20.6654	21.017	20.7787	20.5112	20.7273	20.5805	20.7475	20.8119	20.1002	20.3063	20.712	20.4473	19.9411	20.6062	20.2957	20.6351	20.7926	20.2961	20.4349	20.4442	20.7546	20.4155	20.5996	20.3652	20.8222	20.2023	20.6098	21.3213	20.7872	20.741	20.4363	20.304	20.1472	20.7344	20.2792	20.2849	20.0138	19.9043	20.694	20.1661	20.5018	20.2514	20.4097
O75368	18.1334	17.856	18.8454	17.5585	18.0289	18.2454	17.4053	17.6048	18.1358	18.3422	18.2958	17.4526	17.6895	17.6155	18.2091	17.3442	17.7482	17.8991	18.1848	17.7027	18.5365	17.7716	18.164	18.2148	18.5653	18.4245	18.2696	18.2008	17.4881	17.7474	17.9251	18.3918	17.4075	18.006	18.104	18.0395	18.1531	18.752	17.9794	18.222	18.1725	17.5375	18.425	18.9253	17.5972	18.5974	17.6561	18.3874	17.8953
O75369	20.0517	20.1987	20.0619	20.1184	19.9429	20.0555	20.1487	20.2725	20.2003	20.0111	20.1388	20.0403	20.0664	20.0515	20.0144	20.1479	20.134	20.0742	20.0833	20.1235	20.0277	20.2234	20.1221	20.1456	20.1892	20.029	20.1248	20.2566	20.1824	20.0955	20.3302	20.33	20.1841	20.1436	20.1584	20.0776	20.0618	20.1857	20.156	20.1706	20.0474	19.9372	20.214	19.8419	20.124	20.1559	20.1175	20.1308	20.0322
O75380	20.2695	20.916	21.1559	20.7714	21.2532	20.7159	20.1279	20.3741	20.353	20.5894	19.9473	19.7962	21.1222	19.9149	20.0218	20.4515	20.3557	19.4895	20.6119	21.1032	20.9277	20.3533	21.1727	20.9196	20.331	21.0885	20.399	20.3422	20.6582	19.6347	18.6578	20.9524	20.5685	21.2289	20.7097	21.0109	20.4489	20.9521	20.4922	19.8197	20.9354	20.6413	20.9411	20.7738	20.7019	20.1094	20.9048	20.9011	20.7645
O75381	20.3435	19.6588	21.0894	20.5515	19.8251	18.9791	19.4879	20.1058	20.0623	19.6089	20.2067	20.3726	20.0677	19.6914	19.9347	20.3862	19.8584	19.5477	18.8006	20.0741	19.0429	20.6801	20.1977	20.683	18.9739	19.9178	20.536	19.7794	19.0983	19.4464	20.3607	19.7795	20.292	19.6728	19.6536	20.029	19.6878	19.4024	20.4712	19.6579	19.5264	20.0737	20.5284	19.6967	20.4626	19.7799	19.8008	19.9791	19.0239
O75390	19.1669	19.3089	19.484	19.4819	19.3916	19.2512	18.864	19.1213	19.7816	19.3101	19.4194	19.2349	19.0002	19.2683	19.5551	19.4904	19.3729	19.5674	19.2745	19.381	19.6404	19.0752	19.2725	19.6132	19.1128	19.3928	18.1799	19.0279	19.817	19.3832	19.2881	19.0634	19.0328	18.6956	19.6066	18.9821	19.7982	19.6752	19.4915	19.5628	19.2395	19.3481	19.1468	19.2419	18.8832	19.0762	19.4196	19.0808	18.8685
O75391	19.9239	19.9849	19.4897	19.219	19.4591	20.1189	20.0856	20.1009	17.9689	20.1751	20.5057	20.1554	20.5877	17.2581	20.4303	19.8435	20.2885	20.028	20.8378	18.9708	20.3085	20.6091	20.5256	20.6172	20.1835	19.9514	20.611	20.4778	20.332	20.0362	20.3837	20.6437	19.9641	20.6273	20.8028	20.2036	20.1831	19.9765	20.4342	20.1668	20.2673	20.4829	20.758	19.9938	20.1638	20.3822	19.6694	18.734	20.1046
O75396	19.2451	19.4416	19.6259	18.7727	19.1353	19.9799	19.5321	19.4054	19.526	19.3525	19.6487	19.6915	19.4753	19.7605	19.4484	19.4099	19.1741	19.3897	19.5028	19.0498	18.844	19.7672	18.9986	19.5801	19.5274	18.8871	19.1769	19.3528	19.6257	19.5019	19.6506	19.6075	18.9403	19.1862	19.3091	19.9961	19.3835	19.2532	19.2115	18.825	19.6432	19.3517	19.4483	19.2314	19.5151	19.0704	19.5688	19.3727	19.548
O75400	19.7555	19.5193	19.5342	19.6199	19.2404	19.705	19.2149	19.9927	19.859	19.6966	19.8425	19.574	19.1093	19.4388	19.9471	19.201	19.9699	19.8062	19.8278	19.2078	19.2808	19.6065	19.5551	19.6338	19.5254	19.2758	19.6744	19.5471	18.62	19.2244	19.9411	20.0474	19.416	19.4145	18.6291	19.8242	20.1291	19.6031	19.8924	19.4373	19.6937	19.7118	19.9071	19.3726	19.5555	19.7748	19.4035	19.5956	19.3131
O75410	21.6381	21.0419	20.8276	20.5028	20.8872	19.7433	20.2802	20.9026	20.4722	20.7355	20.533	19.7058	19.6616	20.7115	20.8233	20.4819	19.7068	19.2758	20.5614	21.11	21.2377	19.8715	20.6656	20.5873	21.1055	20.5053	21.2764	21.0681	19.9349	20.9276	21.3828	21.0297	21.1267	21.0453	20.5645	20.3753	20.1956	20.2327	20.0986	19.525	19.9678	20.4991	20.7139	20	21.6977	19.4391	19.7795	20.4024	20.5787
O75417	26.1778	25.2753	25.5784	26.1256	26.1679	26.4343	25.3033	25.8778	25.9817	26.1119	25.749	25.9771	26.4397	26.4437	24.9349	26.1326	24.981	25.8539	24.6156	26.5968	25.6204	25.983	26.4953	25.5633	26.6211	27.2476	27.3664	24.5167	25.2295	26.8017	25.2183	25.4714	26.5924	26.6556	25.6728	25.874	25.9054	25.4861	25.5726	26.5401	26.5411	26.412	26.4601	26.6687	26.1301	25.8656	26.5462	26.7798	26.8257
O75427	21.3727	21.1868	21.2926	21.2171	20.8534	20.7754	21.0966	21.1304	20.1542	20.6702	21.6315	21.2536	20.4316	22.0776	20.9392	21.3889	21.6649	21.2806	21.2586	22.5227	20.3757	21.4916	21.3994	20.1735	20.8338	20.568	20.7469	22.2781	21.1457	19.9685	20.94	21.4563	20.2931	20.6238	21.3032	21.7892	21.7825	20.2618	21.5535	21.0985	20.7667	20.5728	20.8538	21.3298	20.7237	21.5159	20.7518	21.2254	20.7959
O75431	19.2747	21.2658	21.8189	20.9783	21.5775	19.8113	21.0258	20.6186	21.0305	19.8485	21.0118	20.9475	21.2283	21.0479	21.0818	21.5683	20.6302	18.9596	20.6318	21.2757	20.9279	21.0923	20.3144	20.9737	19.5649	20.7233	21.5005	21.2679	21.0122	19.9233	20.669	21.2267	21.7799	21.4131	20.7371	20.8577	21.0727	20.8092	21.1104	21.2536	21.3566	20.9354	20.887	21.5898	21.1101	21.1201	20.8233	21.1343	21.2352
O75436	19.9691	19.7448	19.5434	19.7099	19.3619	19.2831	19.6732	19.7675	19.601	19.4505	19.7923	19.6821	19.6362	19.7585	19.866	19.5889	19.7539	19.861	19.2951	19.3947	19.7945	19.1958	19.2069	19.4159	19.6277	19.5966	19.4969	19.3217	19.3057	19.2667	19.6524	19.7906	19.6921	19.7124	19.601	19.3618	18.8212	19.4916	19.2643	19.4505	19.4399	19.6231	19.1575	19.056	19.4842	19.3384	19.8426	19.6312	19.2683
O75438	20.7562	18.6465	21.1672	19.9084	20.0964	21.0165	18.9981	20.7376	20.7553	19.6258	20.5575	21.1736	19.6151	18.2617	20.9101	21.1255	18.4417	19.0969	20.5664	20.8639	20.9048	21.8938	21.3818	20.6218	20.5657	20.4918	20.9667	20.2597	21.2723	20.9463	21.6423	18.9695	18.4746	19.1101	19.5973	20.787	20.8445	20.7051	19.6194	20.5739	18.4896	21.5137	20.523	19.4058	20.4594	20.2223	19.7413	20.9461	18.7491
O75439	20.9238	21.3252	20.7631	20.8574	20.7189	20.7683	21.0693	20.359	20.6932	20.6918	21.0819	20.8842	21.0141	20.5924	20.8395	21.0845	21.3584	20.8527	21.1334	21.2016	20.2808	20.7368	21.1766	21.0099	21.3726	21.3921	21.0772	21.3946	21.1302	21.0125	21.2351	20.0304	21.3654	20.859	21.2235	21.1229	21.0143	20.977	21.2469	20.8073	20.8848	20.9202	20.7855	21.1472	20.8726	20.9143	21.2658	20.5416	20.9049
O75443	20.4478	22.5672	20.298	20.9734	20.1445	21.6791	22.4323	21.7008	21.3851	21.4345	21.9209	21.476	20.7591	21.3691	22.7576	20.5468	22.3206	21.6519	20.9596	22.095	21.7365	22.3554	19.9806	22.3762	23.0663	21.3416	21.1031	22.6703	22.7845	22.3384	22.2628	23.0081	22.1911	22.8343	22.1436	22.5979	21.8003	21.3488	21.6562	21.0373	22.3437	22.1149	21.4296	21.6891	20.9055	21.3209	20.2009	21.3782	21.8542
O75448	18.7466	19.2588	17.9215	19.4354	19.383	18.8009	19.6461	19.7963	19.6261	17.4958	19.5737	19.9708	17.4587	18.7042	17.1506	19.8169	19.2904	19.4959	18.4548	18.5176	19.4435	17.2708	19.1285	17.3515	20.05	19.7059	19.8926	19.2757	19.6049	16.2714	18.4212	18.6238	19.5139	19.1571	19.2834	18.2941	18.4041	18.2921	19.4589	19.4363	19.7573	18.4574	19.0321	18.7028	19.68	18.6608	19.8299	20.7546	16.947
O75452	25.7709	25.7448	25.553	26.2566	25.5157	25.6	25.0764	26.6775	25.9399	26.0957	26.0392	25.2242	25.3484	25.0671	24.9871	25.6448	25.2335	25.5727	25.9926	26.0354	25.8911	26.1988	25.7795	25.1146	24.9167	24.9865	25.2269	25.8237	25.8692	26.5059	26.3826	26.0467	25.9299	25.5446	25.6383	25.667	26.1064	25.197	25.6539	24.9738	26.4203	25.196	25.373	25.396	26.1678	25.9538	25.2559	25.7762	25.4948
O75460	24.8943	23.7667	21.235	21.9325	24.2262	21.3549	23.1024	21.368	24.9886	25.2474	24.837	23.3275	20.5777	23.2309	20.4892	23.5005	21.9237	20.4703	19.965	24.2599	22.4314	20.9656	23.9241	23.8744	24.5126	21.9162	23.9545	19.1846	23.7193	24.9919	24.2808	22.8143	24.1527	20.3115	21.9739	24.0021	20.3989	23.1895	21.5149	23.6104	23.217	23.5013	21.0712	23.1899	21.5793	22.7094	20.6726	23.2775	23.6613
O75475	20.9525	20.8953	20.6588	21.6742	20.7303	21.1216	21.449	20.3552	20.8468	20.721	20.7132	21.0815	21.592	21.9065	21.5434	20.9591	21.5967	21.4039	20.2508	20.6391	20.3607	20.625	20.3081	21.7512	21.5393	21.1691	20.6419	20.0539	21.4666	21.8997	21.194	21.0327	20.3043	22.125	20.574	21.365	20.8515	21.5506	22.1874	20.0005	21.1835	20.1522	21.606	21.9037	21.4639	20.7077	20.6765	20.6987	21.1407
O75477	23.1491	22.9601	22.2833	22.6774	22.7789	22.0857	21.7478	21.3914	22.1967	21.6706	22.5623	21.8153	22.8844	23.0147	22.7628	22.1427	22.867	22.4107	22.4186	22.1576	22.7898	22.2154	22.9981	22.2396	21.9945	21.7438	22.2221	21.0232	22.8337	22.68	22.1236	21.1837	21.8894	20.4271	22.0156	22.2445	21.7385	22.7039	21.5128	22.6339	22.6188	22.3038	22.3993	22.4605	21.2848	21.6713	22.2025	22.6058	20.9775
O75487	15.314	16.9549	16.6629	17.4836	16.3141	17.5431	16.008	16.2393	16.3056	16.8302	16.458	16.173	16.9717	16.9957	16.5091	15.4977	16.7762	16.5507	16.3987	16.3549	17.295	16.5948	15.8097	15.5725	17.1447	16.6793	17.0494	16.5081	16.2767	15.8546	15.6354	16.4402	17.5354	15.5828	15.7292	16.0701	17.0343	16.3575	16.4343	16.605	16.7889	15.5329	15.9108	14.6956	15.1487	16.5186	15.6627	16.2128	15.2965
O75489	16.8772	17.7043	17.4314	17.479	17.5747	17.7314	16.2218	17.7104	17.3949	17.9061	17.5765	17.0767	17.8153	16.1679	17.4044	17.2497	18.4344	17.8407	17.2203	16.3283	16.8109	17.2736	16.1539	16.7011	17.7722	18.2559	15.9615	17.4888	17.0725	17.6922	17.8228	17.3042	18.1388	17.0999	17.4779	18.3269	17.5985	17.947	16.4268	17.6849	17.9945	17.2092	17.3225	17.7976	18.4448	17.9446	18.1921	18.1123	17.7564
O75494	20.7981	20.0981	20.2681	20.3932	19.2453	20.2392	20.5306	20.5581	20.5204	19.8599	19.7885	19.5365	20.7329	19.7819	20.4216	19.955	20.0696	20.7666	20.6757	19.607	20.6893	20.1286	20.5222	19.5291	20.9134	20.1668	20.7151	20.9283	19.6684	20.0309	20.2722	20.4428	20.5949	19.1016	20.4399	20.7886	20.6522	20.6726	20.0005	20.3396	18.2845	20.4883	20.7546	19.8016	20.4201	19.6805	20.722	20.9558	20.0095
O75521	17.7872	18.7811	18.3533	18.245	17.4166	17.0879	18.6159	17.5632	18.7346	17.1184	17.6339	16.2413	17.4075	16.4582	17.6216	17.4053	19.2506	19.066	18.7714	18.8904	18.8858	18.8918	18.6894	19.2717	19.1148	17.9357	19.0039	16.0368	17.2236	18.4759	19.024	18.0962	17.9401	20.7327	18.0503	18.9683	19.3243	18.9778	18.5442	17.2745	20.414	17.9371	18.3455	18.8064	19.8491	17.7062	19.2888	17.3515	19.7011
O75531	17.6317	16.5127	16.0306	16.5245	17.0899	17.2098	17.3027	17.3676	16.8008	17.3036	17.6852	17.5677	17.7546	17.4144	17.1076	17.1748	15.8067	16.94	17.6769	17.768	17.8694	17.4968	17.1032	16.7334	16.8924	16.7802	16.8677	17.2891	17.4121	17.7762	17.8929	17.5874	17.7891	17.817	17.4484	17.6519	16.1314	16.6125	16.5154	18.2132	17.6678	17.2488	16.9448	16.9636	17.6904	17.5323	18.3794	17.0865	17.2613
O75533	20.7233	21.0167	20.806	20.5959	20.7237	20.9247	21.1922	20.6571	20.5678	20.603	20.8997	20.7612	20.7449	20.97	20.9384	20.8142	20.6062	20.9941	20.6047	20.6687	21.0076	20.5739	21.0489	20.8784	20.9054	20.9235	20.644	21.1513	21.1094	20.7121	21.22	20.7372	20.6901	20.8137	20.9939	20.9581	20.8472	20.8361	20.6791	20.6978	21.2616	20.8453	20.9004	20.9685	20.7802	20.9017	20.7109	20.7481	20.7129
O75534	19.3673	19.0009	19.1289	18.9034	19.3772	18.6857	19.0008	19.2792	19.6246	18.9305	17.9956	18.254	18.8718	19.801	18.6469	18.4361	18.7502	18.6844	19.0662	17.8753	18.7227	18.5836	18.4286	18.1392	18.7813	18.9448	18.7252	18.5663	18.8084	19.2173	18.611	18.9165	18.4404	18.0567	18.9519	19.2215	18.8597	19.1789	18.9431	18.5358	18.4408	18.6994	18.5116	18.9827	18.9537	19.3115	18.3161	18.5801	19.6531
O75558	18.832	19.4758	19.193	19.3663	19.4537	19.024	19.0336	18.3566	19.3596	19.0298	19.4202	19.7204	18.7467	19.3733	18.5921	19.2316	19.6799	19.4507	19.1826	19.6292	19.0124	19.1779	19.0478	19.1237	19.7004	20.1337	19.3125	19.1215	19.0062	18.8648	19.3754	18.8682	19.0886	18.8232	19.1841	19.412	19.2568	19.7354	19.5812	19.049	19.9495	18.8673	19.2509	18.9494	19.2073	19.8706	20.4103	19.732	19.1514
O75569	16.1646	17.7213	16.408	16.4948	17.4297	16.4284	17.8519	17.6202	17.8276	17.304	17.5103	17.9796	18.1946	17.2405	18.827	16.6512	17.792	17.6578	16.7874	16.7025	17.0524	16.2198	16.7698	16.5589	16.3528	16.6778	17.9141	17.4852	17.1227	15.6505	16.923	16.8974	17.083	16.0405	17.569	16.2417	17.9002	17.8614	17.1468	17.1759	17.5584	16.4072	17.1056	17.1092	18.1452	17.6916	16.8043	16.7165	16.7586
O75582	18.219	18.0704	17.7979	18.2633	18.1241	17.9018	17.7616	18.1165	17.5132	17.7076	17.694	16.84	17.6193	17.9418	18.0791	18.5602	18.2021	17.8398	17.4773	17.7786	15.0933	17.8975	17.8267	17.6497	18.018	15.3758	18.0318	17.0415	16.1837	17.2534	17.89	18.1552	18.0574	15.85	18.035	18.2274	17.9594	17.706	18.3142	15.9282	17.931	18.0378	18.5155	19.2209	17.6432	18.5658	16.6272	18.257	18.2862
O75594	20.8725	21.4724	20.9281	20.9695	19.4643	20.7669	21.4103	19.5551	19.2023	19.6721	19.9113	20.9539	17.646	20.4916	20.0652	20.7863	15.7521	20.5021	20.346	19.0408	21.3077	20.0542	21.1129	20.3994	20.6637	20.313	20.7408	20.5532	21.1224	19.787	20.8337	20.3252	20.1341	21.254	18.5281	18.7749	16.9361	20.2192	20.5118	17.7469	21.1275	20.2687	20.6933	18.9843	20.1439	21.0037	17.9644	20.495	17.4104
O75608	19.885	20.2348	19.3139	18.9931	19.7804	19.4498	20.1424	18.5183	19.8463	18.9985	20.1072	20.4625	18.8009	20.3997	20.4612	20.6949	20.6924	20.3796	18.9351	21.0134	20.5196	19.4357	19.2602	18.841	20.1046	19.1427	19.7044	19.5691	20.1387	19.1379	20.0165	19.535	19.4853	20.134	19.9843	20.4094	17.9676	20.1527	19.847	19.3749	19.1157	19.3934	19.8579	20.4417	19.6332	19.6406	19.7673	20.0447	19.9418
O75636	21.4504	20.3027	20.6227	21.8683	21.5605	21.4617	21.2433	21.5885	20.651	21.754	21.8284	21.5056	21.0628	22.2016	20.4534	21.1223	21.8918	21.5485	21.2849	21.8287	21.8157	21.4625	20.754	21.4578	20.6896	21.5089	21.7334	21.2095	20.9172	22.0698	21.4202	21.3557	20.7697	20.4586	21.6783	22.5323	21.9653	21.0986	21.6836	21.6964	21.2813	21.2649	21.7218	20.9968	21.2067	20.6245	22.2741	21.7166	21.4835
O75643	19.3215	19.3822	19.493	19.4101	19.2068	19.2919	19.2955	19.2445	19.2907	19.7019	19.5671	18.967	19.3597	19.3972	19.5207	19.3774	19.5892	19.1531	19.069	19.3328	19.4227	19.4888	19.4457	19.5225	19.647	19.2765	19.1725	19.5464	19.5403	19.4522	19.6375	19.5609	19.144	19.6618	19.9308	19.3681	19.6927	19.232	19.5356	19.3283	19.4788	19.3863	19.656	19.5239	19.4251	19.2835	19.3984	19.3028	19.705
O75663	20.83	19.7854	18.2925	19.4201	19.4735	19.4041	19.7324	20.0818	19.3316	19.5395	20.004	19.2692	19.5591	19.8543	19.0041	19.5429	19.6982	19.6235	19.2372	19.5923	19.1916	19.397	19.9713	19.7336	19.5112	19.6314	19.6387	19.4592	19.256	20.3358	19.9098	19.2994	19.6033	19.8761	19.483	19.2622	19.5047	17.8403	19.258	20.5327	19.3685	19.6933	18.9886	19.6413	19.0005	20.0695	20.4804	19.0843	20.0761
O75688	20.5118	20.3066	20.0491	20.148	19.7882	20.4023	20.0426	19.3692	20.3022	19.8971	19.8344	20.0046	20.0878	20.8473	19.8927	20.1214	19.5895	20.2493	19.4806	20.3604	20.4217	20.1531	20.1885	20.0952	20.4732	19.587	19.9149	19.4016	20.0276	20.3763	19.8107	20.0789	19.0931	19.4534	20.4059	19.5449	19.5662	19.6957	19.1644	19.7892	19.8724	19.5978	19.941	19.7789	19.5653	19.7856	20.0659	19.6472	20.0817
O75694	20.2078	20.2067	20.2896	20.5337	20.5081	20.2807	20.3477	20.3301	19.9733	19.9387	20.1269	19.6775	20.2684	20.2614	20.6288	20.3387	19.8437	20.2855	20.4124	20.2716	20.3618	20.0258	20.0749	20.1975	20.1053	20.3374	20.5627	20.3818	20.1229	20.0825	20.0774	19.8317	19.9781	19.9609	19.9492	20.0554	20.0919	20.1367	20.2264	20.4418	20.322	20.0162	20.0407	20.5074	20.1134	20.7421	19.9783	20.414	20.193
O75695	17.4111	18.4118	17.6942	18.3428	17.5389	18.1603	17.9858	17.2982	17.8667	17.2677	17.4568	17.6019	17.773	18.0534	18.3719	17.6433	17.9643	17.9939	17.3098	17.595	17.5815	17.1863	17.4705	17.6102	17.4974	17.4984	18.4501	17.701	17.7212	17.1015	17.2962	17.283	17.3952	18.18	17.9497	17.5853	17.974	18.1256	18.2157	17.2699	17.3549	17.7785	17.8317	17.0541	17.7997	17.9412	17.9977	17.4495	18.0558
O75718	19.3762	17.8728	18.3073	19.4803	19.2061	19.3128	19.0574	19.7904	18.5428	19.4402	19.0811	18.9619	18.6435	19.345	18.6967	19.7932	18.8595	19.0228	19.7475	19.3583	18.079	18.6794	18.0639	17.3996	19.1977	17.1646	18.7548	18.434	18.9324	19.1467	18.9457	17.3532	19.376	19.3818	19.1816	19.365	18.4285	19.2694	18.213	19.2759	19.3758	19.036	18.1446	19.2538	19.1117	18.9424	18.7549	18.8178	18.9057
O75746	19.7659	18.9734	20.2359	19.3764	20.2314	20.1284	20.5783	16.6295	20.6409	19.9317	18.4641	20.3286	20.9947	20.1321	20.9734	20.4454	21.0382	21.0615	21.2914	20.0586	19.3821	19.3426	19.2765	20.176	19.2522	20.5071	19.4263	20.2801	20.3994	18.7647	20.5371	20.3689	20.1297	20.0831	19.9674	20.8251	20.6255	20.2629	20.6148	19.6313	18.9802	19.7704	18.81	17.6222	19.5913	20.5734	19.2627	20.1348	20.1443
O75751	21.617	21.2926	21.6067	21.5957	21.4055	21.1781	21.3177	21.022	21.2242	21.0878	21.029	21.3108	21.0174	19.333	21.0351	21.2211	21.1655	20.3596	19.6206	21.1803	20.9663	21.2024	21.431	20.8865	20.9118	20.671	21.1838	20.8545	20.7621	20.1745	21.2076	20.8236	20.9311	20.494	20.9132	21.0497	19.582	20.8888	20.9317	20.9661	20.9619	20.8569	21.1656	20.5022	21.3466	20.4023	18.5813	20.7813	21.1574
O75781	18.3476	17.734	17.8179	18.7478	18.1462	17.1436	18.1269	17.5596	18.3286	17.6273	17.2282	18.0775	18.4391	19.2252	17.7784	18.088	18.5496	18.5374	18.3512	18.1695	17.7368	18.2346	17.668	18.1446	17.8779	18.8306	17.4162	18.7669	17.8274	19.0424	17.2228	17.4173	18.377	18.1195	17.953	17.7385	18.7073	18.6067	18.2369	18.9342	18.5295	18.6016	17.7927	18.2905	16.4392	17.3951	18.3621	18.6051	17.896
O75787	23.3307	22.7783	24.5254	23.4361	23.537	22.8941	23.0499	23.026	23.0499	22.4809	22.8966	23.2242	23.5368	23.2364	23.6169	23.6378	23.3414	23.4489	22.3409	23.3777	22.82	22.9106	22.871	22.7072	23.6008	23.5709	22.5767	23.1178	23.3018	22.9808	23.86	24.2642	23.223	22.1754	23.0361	23.0687	22.5399	22.3796	23.1753	23.3836	23.08	23.3166	23.2269	23.5882	23.1659	23.1967	22.9096	23.6528	23.3625
O75821	22.1247	21.476	21.3207	21.597	21.6943	21.8716	21.3832	21.6554	21.8672	21.2302	21.4914	21.3234	21.0508	21.4342	21.9866	21.327	21.5606	21.2816	21.5724	21.7888	21.8654	21.5575	21.6699	21.9461	21.7061	21.6166	21.63	21.3151	21.5864	21.4176	21.7828	21.5149	21.4106	21.2404	21.3154	21.2393	21.4692	21.4295	21.5661	21.9865	20.8036	21.6355	21.6669	21.8458	21.6412	21.1645	21.8647	21.8871	21.1125
O75822	18.8586	18.4906	18.7664	18.9043	18.8546	18.4095	19.2121	19.9277	18.0383	17.9213	18.0734	19.2655	19.0316	19.1449	18.1802	19.3733	19.4553	18.3747	19.2253	19.0865	19.7419	19.2763	19.0276	19.2051	18.8702	19.1621	19.5408	18.7718	18.7132	18.7679	18.7216	19.4674	19.1728	18.7779	19.2377	19.2647	18.6298	19.7346	18.8813	19.0282	19.3025	19.3504	18.7847	19.6668	18.4505	18.7412	19.0728	18.5078	19.3223
O75828	22.8185	22.4226	21.1564	20.652	22.6878	22.5142	21.8918	22.0143	22.6043	21.805	21.9313	22.749	21.8641	22.8896	22.9164	21.7226	22.2709	20.6645	21.9394	22.2273	22.3578	22.1747	22.751	22.428	23.3107	22.6685	21.7138	22.7744	23.6051	21.803	21.3096	21.7925	22.3412	22.4469	22.298	21.9358	22.0314	21.8239	22.8015	22.9455	22.2947	22.5751	21.5271	22.1177	22.8286	22.3896	21.6918	22.7766	22.3501
O75832	20.4938	20.1907	20.1922	20.5674	19.9025	19.8769	20.3622	20.2357	20.0383	20.4222	20.5873	19.7336	20.0975	20.2385	19.1409	18.6609	19.763	19.7186	19.4788	20.5623	19.6518	20.0982	20.3639	20.0557	19.6387	19.8691	19.8249	19.9393	19.9221	20.2707	20.3125	20.0793	20.2657	20.0355	19.9505	20.1041	19.9817	20.0722	19.9668	20.3845	19.586	19.6825	20.2246	19.5493	20.3227	20.0269	20.2897	19.671	19.6156
O75843	19.3363	18.9543	19.5025	19.064	17.9406	19.1173	18.3694	20.0966	18.8968	18.1346	20.0901	18.2421	18.2701	19.0102	18.1858	19.3705	17.6011	19.0396	19.0391	19.2856	18.9355	18.6686	19.7534	19.6519	19.4209	19.4749	19.4062	18.3231	18.7978	20.0628	18.0303	18.6231	18.5046	19.7751	18.1501	19.2891	18.2352	18.7066	19.1825	19.9218	18.0175	18.1968	17.8533	18.547	18.5052	20.0275	18.7295	19.8298	18.6592
O75844	18.7575	18.9098	19.1651	20.2142	19.8624	18.6259	19.2559	20.1184	19.3605	18.676	18.8438	19.6155	19.6087	19.755	19.2427	19.1406	18.9728	18.1639	19.0597	19.2388	18.9419	19.721	19.4493	19.0079	19.9717	19.3335	20.0992	19.3323	19.5261	19.8788	20.1382	19.3131	19.6763	19.4668	19.3474	19.7452	19.5816	19.0101	18.2981	20.5605	20.0661	19.2573	19.9572	19.1983	19.8927	19.2326	18.6756	19.1529	18.7256
O75874	19.3937	18.8915	19.0419	19.0944	19.2128	19.3601	18.8071	18.7579	19.019	19.2396	19.138	19.1787	19.2297	19.5785	18.9882	19.2612	19.2035	19.0074	19.6083	18.814	19.2021	19.5588	19.1357	19.4982	19.2795	19.4979	19.3355	18.8824	18.9554	19.1764	18.8786	19.3716	19.2415	19.342	19.7985	19.2649	19.7438	19.1211	19.171	18.9088	19.0993	19.3188	18.5733	19.1646	19.4967	19.1148	19.2423	18.8133	19.1152
O75880	22.2047	22.478	23.2211	22.1745	21.555	22.0527	21.9535	23.0152	22.3737	20.9313	22.4875	21.7309	21.8668	22.4343	21.6285	21.6084	21.5149	21.8653	21.3811	22.4657	22.3879	21.2313	21.8865	22.0377	22.1958	21.4669	22.9399	21.335	21.4949	22.7125	22.8129	21.6105	21.675	22.3678	21.8482	21.8274	22.0086	20.9834	22.0824	21.5068	21.6427	21.5274	22.5533	21.7852	22.0058	20.6761	22.547	21.4661	21.5402
O75882	21.0626	21.1661	21.2239	21.0289	21.2072	21.2254	21.3066	21.0017	20.787	21.0053	21.21	21.0538	21.2086	21.2482	21.3278	20.8825	21.0662	21.1572	20.8323	21.0025	20.9429	21.0479	21.195	21.038	21.1968	21.3375	21.263	21.0017	21.2767	21.218	21.1224	21.3034	20.8867	21.1012	21.172	21.5208	21.0095	21.0227	21.1741	21.1373	21.175	21.0533	21.1332	21.0776	21.2149	21.0416	20.898	21.2642	20.8903
O75884	21.3775	18.8223	20.9195	21.8828	19.7518	21.4159	20.598	20.0824	20.5628	20.377	20.2526	21.0633	19.4739	19.5106	20.4978	22.578	20.9822	21.8404	19.5341	21.1865	21.6736	21.6609	20.5148	20.3652	20.8697	21.5028	19.8678	20.6346	18.9875	19.9029	20.4447	19.6506	20.0743	19.9968	20.5201	19.8346	21.1443	19.7535	19.3786	19.6253	19.3175	19.5124	18.9845	18.8803	18.611	21.8249	21.0773	21.1145	19.9488
O75886	18.5519	19.2978	18.1033	19.0412	19.7412	19.115	18.7602	17.9464	19.0552	18.89	18.9837	19.5779	20.4713	19.5254	19.0425	20.2194	19.187	19.618	18.4581	17.7158	17.6715	18.5195	19.0636	17.793	18.073	18.8183	16.8152	19.31	17.183	17.5144	19.7108	18.02	19.727	18.1589	18.2211	19.5491	18.0665	17.4767	19.0613	19.2643	19.6316	20.2539	17.0196	20.0707	19.1492	19.735	19.805	19.9533	19.3398
O75891	21.571	20.5839	20.8256	21.3543	21.5971	21.1397	21.6985	19.9256	20.8586	21.2244	21.0037	21.7214	21.0317	19.8359	21.325	21.5784	21.4581	19.4014	20.7716	21.6534	22.1718	21.4238	21.4011	19.5553	22.0041	21.583	21.4078	21.2955	21.5539	19.856	21.2652	20.78	21.2693	21.4942	21.5507	21.2199	20.6716	21.5755	21.7479	19.3521	18.5507	21.2983	21.4589	21.3169	21.3127	20.7842	21.3554	21.5599	21.4982
O75908	20.0318	20.097	20.2227	20.1027	20.1127	20.2184	19.4621	19.9766	20.4803	19.8919	20.235	20.1181	19.7327	21.0885	18.7119	20.5079	19.4282	19.7526	20.454	20.0853	20.7842	18.9445	19.1929	18.7781	18.5858	18.6806	20.5644	19.4876	20.5498	20.7177	19.2135	18.6818	19.8392	20.1605	19.3394	19.1435	18.3524	19.5026	19.9152	20.1192	19.8797	18.9454	17.2323	21.2351	19.9764	19.8571	21.8376	19.8651	20.1099
O75911	20.1717	18.591	18.2134	18.5346	19.6959	20.1272	18.7261	18.8999	18.8158	18.2648	17.6936	18.8605	18.7326	19.4931	19.2037	19.2401	18.5256	18.4704	19.5565	18.1573	19.5306	19.4129	20.4742	19.2751	21.2284	19.2951	20.6692	19.9562	19.9144	20.3317	21.0309	19.4059	18.8672	20.0411	20.1904	20.7711	18.6327	19.0703	19.6075	20.0087	19.7665	19.6376	20.4198	19.3362	20.2221	19.7002	20.3998	20.8772	20.3244
O75915	16.008	16.015	16.1982	16.9671	16.5216	15.7361	15.8636	16.5466	16.5643	15.8708	15.8104	16.3567	15.0103	15.4375	15.8535	16.6034	14.6747	16.5084	15.9149	16.7985	15.6647	16.8854	15.8843	16.2053	15.6025	15.7184	15.85	16.1885	14.8941	16.3525	15.7638	15.8897	15.6802	15.6924	16.1499	15.3484	14.8726	16.8515	15.6198	16.1336	15.959	16.3632	16.6206	15.7758	16.286	15.9276	15.3648	16.0225	15.7287
O75923	19.09	19.3485	19.1312	18.9611	19.284	19.4003	19.0916	19.2046	19.1649	18.9696	19.2004	19.1679	19.2754	19.2833	19.1453	19.0662	19.2149	19.2878	19.1749	19.1461	19.4383	19.1376	19.0599	18.9006	18.8608	19.2728	19.3868	19.3674	19.379	19.252	19.1629	19.3109	19.3334	19.0131	19.3409	19.356	19.1571	19.4379	19.0684	19.1693	19.48	19.1787	19.4591	19.2249	19.3082	19.0977	19.2961	19.2243	19.4881
O75928	20.8971	20.5631	20.4018	22.1542	21.1112	22.846	23.612	20.8748	21.1371	20.5429	19.3879	20.8337	20.7877	21.8651	20.6088	20.2778	21.8465	21.688	22.1057	22.161	23.1162	21.1606	22.2281	21.3366	21.5847	20.7815	20.8167	22.2879	20.8746	23.1594	20.1622	20.9132	20.9896	19.6416	19.347	18.9586	19.6721	21.5758	20.2258	21.4839	20.7183	19.9187	19.8568	22.798	20.2075	20.7381	21.0651	22.2733	20.9511
O75934	19.9335	19.8048	19.2454	19.6576	19.7643	19.7673	19.9491	19.9291	20.347	20.0103	19.2643	19.6513	20.3934	19.788	20.0324	20.3831	19.7233	20.2622	19.288	19.5718	18.9936	19.7399	19.5309	19.6849	19.7053	19.4526	19.6857	19.5997	19.3173	20.5487	19.185	19.6736	19.8028	19.9019	19.617	19.6782	19.9271	19.6399	19.79	20.2676	19.6083	19.5587	19.5777	19.3106	19.5406	20.1558	19.7747	19.2378	19.4864
O75935	20.9862	21.3042	19.0845	19.5321	20.1378	20.8779	20.1582	18.9671	21.4902	21.3154	21.8095	21.7868	20.4945	20.3373	19.3788	21.4889	19.4955	21.4167	21.5458	21.5245	21.6625	20.9752	19.9653	21.47	21.2939	20.2269	20.2751	19.8679	20.5516	22.2398	17.8145	21.7887	21.2305	20.7835	21.5246	18.4398	20.651	18.9761	20.6985	21.1698	21.5196	21.216	20.5836	21.5716	21.7673	20.4875	21.2678	17.2518	20.4089
O75937	20.474	20.5089	19.9134	21.0528	20.3139	20.4275	20.2482	19.5689	19.7251	19.9706	19.4677	19.6986	20.5918	19.8226	19.9827	20.5559	20.395	19.0149	20.2622	19.9743	20.7357	20.1008	19.8805	19.8059	20.2813	20.5784	20.0162	20.3255	20.1096	20.1884	19.8056	20.5776	19.885	19.8221	20.2178	19.5879	19.405	20.3567	20.4389	19.4251	20.5125	20.1187	21.1523	19.8206	19.4113	19.9194	19.8527	20.0863	20.5717
O75940	19.2268	19.2771	18.5469	18.9628	18.9368	18.2237	19.7635	18.2294	20.1859	19.859	19.6521	19.9613	19.9355	19.2558	19.0982	19.2179	19.4903	19.0111	19.9383	18.7239	18.2277	19.374	19.1587	19.7286	19.4769	19.8619	19.8232	19.468	18.7928	19.7877	19.5422	19.6751	18.2679	19.5937	19.8418	18.79	20.0077	18.7816	19.9876	19.3758	19.5815	19.1832	19.1317	17.8857	19.6615	20.0841	20.2497	20.0643	19.1752
O75947	19.2773	19.9933	19.3134	19.1713	19.0175	19.2513	19.7361	19.5848	18.9256	19.6302	19.4792	19.9604	18.49	19.541	18.7963	19.7941	18.8985	19.4426	19.278	19.8005	18.6243	19.1666	19.4401	18.4652	19.2352	19.5652	19.1801	18.9313	19.5122	19.3196	19.0532	19.3393	20.0402	20.1461	19.6029	17.9647	19.86	19.3426	19.9032	19.4546	19.2784	18.762	18.782	19.6435	19.6814	19.2441	19.2681	19.1366	18.8445
O75954	16.8953	13.6645	16.3802	18.0533	17.6794	17.2443	16.2675	16.432	13.4559	16.9326	17.3924	17.1656	15.4866	14.7792	17.908	14.7179	19.5157	16.0895	14.5861	17.068	16.9917	15.2659	17.4369	15.1871	17.3664	14.227	17.0549	17.0336	15.6084	17.5737	16.92	17.6021	16.7429	17.2189	16.0587	16.9174	13.8899	15.2485	19.1772	15.462	15.2309	17.6029	15.2364	19.3928	17.5479	16.472	16.5006	17.0046	17.3299
O75955	20.6093	20.2105	20.2363	19.7356	20.0972	20.4594	20.6174	20.3629	20.5233	20.2153	20.0356	20.6882	20.2901	20.4266	20.3636	20.3907	20.1841	20.3689	20.2722	20.4749	20.1822	20.0931	20.0775	20.0746	20.1316	20.2518	20.144	20.437	20.052	20.2321	19.8275	20.3866	20.4406	20.1415	20.3619	20.2714	19.3749	20.5884	20.3441	20.3287	20.0829	20.3065	20.1998	20.29	20.5094	20.5806	20.9833	20.3323	20.5233
O75964	18.4781	17.7519	17.9467	18.9423	18.4606	18.7864	18.3817	18.5816	17.6439	18.958	18.9964	17.6302	18.6308	18.1528	18.531	19.91	17.8845	19.2175	17.7671	18.2952	19.0727	18.6635	19.2679	17.8151	18.8255	18.3043	18.2292	17.8123	17.8904	18.1676	19.3615	17.1738	18.8466	17.4573	17.9457	18.6909	18.3387	18.2055	18.6879	17.4563	17.5804	18.2736	19.7356	18.9451	18.7311	18.3822	19.2826	19.2404	18.4903
O75976	19.1085	18.6679	17.8524	19.3026	17.9263	19.2408	19.3638	18.1115	17.7505	18.4613	19.1163	19.634	18.3888	19.031	18.7325	18.1766	17.3016	18.5736	18.7141	18.4219	18.721	18.5535	19.1326	19.5048	18.5297	18.1213	19.2474	18.4942	18.2878	17.9971	18.2963	18.8623	19.2511	18.1307	18.2776	18.6567	18.0637	18.0201	18.1166	18.3331	18.8961	18.1508	17.8674	19.3	18.8821	18.62	17.594	19.3102	17.2684
O76003	18.5267	17.5592	18.892	16.6972	18.3397	19.14	18.7717	18.3714	17.973	18.1281	17.4605	19.075	18.6953	18.1966	18.0166	17.9244	17.965	18.0151	18.5208	17.4382	17.4284	17.7394	18.1013	17.7759	16.5177	18.5829	18.5044	18.2807	17.8089	18.3264	18.1029	19.049	18.5515	19.0162	18.745	17.1638	18.6695	18.8155	18.6233	17.8876	18.8419	18.2162	17.9484	17.0238	17.547	18.3658	17.4038	17.3208	17.2426
O76013	18.4708	21.313	19.2454	20.78	19.8772	16.8332	20.534	21.4014	20.9271	18.7785	19.5298	17.5813	20.3892	20.1349	19.9828	20.5513	20.3359	20.8194	21.5291	20.1119	20.568	20.434	19.1866	20.8097	19.4747	20.8674	18.8201	22.4218	20.3732	20.9963	19.4006	17.9939	19.7908	21.6018	18.3528	18.8266	20.0736	21.0648	21.0527	19.5874	20.9756	21.0523	21.156	18.4614	19.1482	20.9304	21.1602	20.3771	20.864
O76024	20.1848	20.367	20.3587	20.2726	20.8411	20.3269	20.4586	19.5217	19.9027	20.0389	20.3568	20.3635	20.308	20.4359	19.6376	20.4703	20.3844	19.9593	20.4145	20.5056	20.3418	20.074	19.9932	20.354	19.9736	19.9104	20.2752	20.0437	20.1133	19.8531	19.951	20.4951	20.0765	20.234	20.1033	20.1061	19.8305	20.18	20.2986	20.3515	20.5261	19.4102	20.4716	20.0918	19.7752	20.3189	20.1441	19.8558	20.3421
O76031	18.289	17.0645	17.5863	17.4614	17.2805	18.0001	16.8926	17.3936	17.8279	17.1961	18.6425	17.6434	17.8295	17.4478	17.5348	17.523	18.0471	17.4058	17.9264	17.4967	16.9996	17.0825	17.1333	17.4887	16.697	17.9035	17.6453	17.9359	16.65	17.6015	17.6262	16.6554	16.8733	17.2438	18.4218	18.0069	16.9506	17.6119	17.572	17.8737	16.9551	17.5606	17.4551	16.5596	17.691	17.7819	17.9473	17.0723	17.3957
O76041	22.9991	22.7735	21.9029	22.7469	22.874	22.8366	21.6446	22.4347	22.3054	22.0713	21.9536	21.7956	22.4516	22.6426	21.6544	22.2492	21.7494	22.212	21.7321	23.0577	22.2736	22.4077	22.7177	21.8062	22.1838	22.7162	22.8296	21.8995	22.0436	22.7965	22.6183	22.7581	23.0517	23.2462	22.4217	22.9243	23.044	21.3755	21.0612	21.9543	22.1288	22.8485	22.2815	22.3109	22.4742	22.6799	21.917	22.903	21.1992
O76070	21.2312	22.3897	21.7842	22.2883	22.8228	23.4103	22.6236	21.7114	21.4691	21.7633	22.2178	19.7835	21.7061	21.0747	21.679	19.3374	21.2518	21.8848	22.9324	21.0675	21.0228	20.3571	23.2723	20.8499	20.9555	22.808	23.398	21.5822	19.5273	22.1269	21.1394	21.2023	21.917	19.3073	21.8465	20.944	21.6584	21.5615	19.8771	21.9576	21.9806	20.8986	21.2879	22.3317	20.3556	22.0607	21.9723	19.733	22.5412
O76071	19.2953	19.0105	18.4323	18.3262	17.8923	19.0053	18.5184	18.1617	16.1052	18.8891	18.9395	18.7512	18.3963	19.1988	18.6292	18.696	19.1612	18.4838	18.8323	18.4365	18.928	18.6995	18.2847	18.8332	18.3462	18.2388	18.8348	17.2024	18.1262	19.1139	19.1128	15.572	18.4292	19.0187	19.1514	19.3527	18.7469	18.8115	19.4231	18.8072	18.7817	18.9985	19.2083	18.8843	18.9507	19.1288	18.8006	18.8381	18.8593
O76074	20.4763	21.9674	21.9522	22.0229	21.4534	21.6455	21.6811	22.9702	22.2958	22.1576	22.5608	19.506	21.7231	22.5427	21.4601	20.817	21.6679	20.5233	20.3752	20.7056	18.9213	21.9843	20.5285	20.8348	21.1473	22.8609	22.2309	22.9543	21.2202	21.3668	23.3247	22.3982	22.281	21.6409	22.5498	22.254	20.5577	20.7062	21.9344	21.6192	21.7883	21.639	21.567	20.5572	22.0148	22.9698	22.6671	20.7449	20.0906
O76094	20.6019	20.777	19.8136	20.6316	20.6644	20.207	19.8921	20.8814	19.605	20.5907	20.5052	20.6973	20.4161	20.6055	20.3387	20.801	20.5522	20.4299	20.8601	19.9403	20.3183	21.1166	19.8571	20.1433	20.7238	19.9048	20.8239	20.4737	20.6376	20.9027	20.1923	20.5624	20.6042	20.5949	21.0142	20.7731	20.5054	20.2565	20.7753	19.9588	20.5925	20.2569	20.6456	20.3763	20.0525	20.9578	20.9515	20.5427	20.3616
O94760	20.7054	19.5217	19.7369	19.8835	19.9343	19.6856	19.7982	20.0272	20.1033	19.9322	20.3238	20.3093	19.7808	19.9135	20.5084	20.9789	19.7914	19.5901	19.998	19.4869	19.9899	19.7999	20.3689	20.0698	19.6138	19.8069	20.2334	20.1177	19.5894	19.8654	20.0866	20.3671	20.3911	19.6025	20.3836	19.5015	20.3646	19.8469	19.2705	19.5476	19.6477	19.8109	19.5519	20.1978	20.1666	20.1673	19.6069	19.6277	20.498
O94766	23.6872	23.751	24.011	23.7958	23.3632	24.0055	23.5504	24.5053	22.7472	23.1712	23.01	23.08	23.605	23.3076	24.1488	23.7347	23.0983	23.751	23.855	24.1296	24.2537	22.7736	23.786	22.5696	23.8479	23.5904	23.5619	24.333	24.1846	24.2815	23.7474	23.584	23.1335	23.5256	23.7254	23.4466	23.5803	23.1872	23.4772	23.0695	24.3585	22.6467	23.6834	22.9971	23.8347	23.8074	23.0229	23.9956	22.9071
O94776	22.3072	20.7049	22.5905	22.7513	22.3044	22.5364	22.5151	21.5695	22.4261	22.6448	22.4272	22.0428	22.5905	22.5907	22.7452	22.4306	22.9107	22.6024	22.8466	23.6774	22.1616	22.7926	20.5986	22.4347	22.6815	22.2454	22.5846	22.6023	22.4757	22.0949	22.6503	23.085	22.462	22.4995	23.68	23.351	23.3151	22.0087	23.6271	22.4394	22.5343	21.9964	23.0095	22.8167	22.6508	22.2742	22.9696	22.4059	22.3202
O94788	11.1846	13.9564	13.3383	12.2256	10.5132	7.81934	14.4439	10.8422	10.5023	12.8432	13.4465	9.98078	11.7974	11.8218	10.2753	13.4164	11.1461	10.953	10.453	11.8883	13.952	15.063	9.07423	8.14202	12.4486	12.5977	12.3574	11.1484	8.31427	10.6225	15.235	8.62193	10.3467	12.1093	8.79868	13.7576	11.5499	15.1159	12.4308	13.0947	12.9724	15.113	12.657	7.66813	13.9183	12.7488	15.6107	10.7552	12.823
O94804	18.4767	19.1773	18.249	19.5094	19.1259	19.0094	18.884	19.5993	17.816	17.3923	19.0361	19.8289	19.3079	18.6758	19.4394	19.3687	19.1928	18.5204	18.9894	18.9882	18.6061	18.6274	19.1073	18.5852	17.8034	18.8122	19.5902	19.1184	19.396	18.7158	19.8526	18.6719	18.6331	18.1639	18.0479	19.034	20.1374	18.7201	18.1335	19.1597	19.3879	18.9515	19.6966	18.5102	19.5137	19.0263	18.9119	18.0347	18.9771
O94826	20.8364	20.9945	21.0003	20.8048	21.1565	21.3515	21.1063	21.3091	21.018	21.0092	21.1834	21.1045	21.3524	21.0855	21.4692	21.4002	20.5773	21.2987	20.9452	21.1985	21.037	20.2686	21.3578	21.1895	20.923	21.5777	21.7803	21.0837	21.2248	21.2528	21.3309	21.2954	21.4611	21.1643	21.3939	21.1999	21.3383	20.6156	20.8773	20.7101	21.4494	21.1533	20.9725	21.3396	21.1165	20.7216	20.8128	21.102	21.0703
O94832	16.3492	15.4291	16.3741	16.3904	16.9872	17.1709	16.9207	16.2186	17.1875	17.5833	17.4603	15.3137	17.5062	17.187	17.5086	17.3277	17.1723	17.4047	16.5521	16.5318	16.5848	17.4155	17.8704	17.0308	16.913	17.5994	17.349	17.1421	17.1453	16.916	16.1335	16.6045	17.4114	17.3259	17.0501	18.0644	17.0976	16.9104	17.1866	17.512	16.6914	17.302	17.0991	16.5713	17.2625	16.39	17.3627	16.4836	17.1492
O94855	20.1558	20.1674	19.6811	20.1016	20.3944	20.2005	19.8761	20.1413	20.1166	19.9999	19.8162	20.0069	19.988	19.9501	19.8793	20.0443	20.0016	20.0756	20.1687	20.0926	20.0374	20.5235	20.1412	20.2126	20.0442	19.5864	20.2425	19.5784	19.5777	19.5751	20.1798	20.3596	19.6489	20.0213	19.8932	20.2435	20.1426	19.4929	20.18	19.7069	20.3873	20.0649	20.7327	19.6683	19.9254	19.645	19.9694	20.1737	19.6243
O94874	19.2432	19.9407	19.8382	19.4356	19.7095	19.3722	19.4185	19.46	19.2695	19.1383	19.4999	19.5307	19.6441	19.3597	19.5791	19.9307	19.4562	19.6458	19.608	19.5321	19.5027	19.5675	19.5451	19.3801	19.7825	19.6861	19.6691	19.7446	19.9351	19.2377	19.9182	18.8469	20.012	19.48	19.8804	20.0916	19.484	19.8147	19.6801	19.7267	19.6691	19.3291	19.2385	19.5478	19.7577	19.7169	19.8985	19.7926	19.8021
O94875	20.4403	20.1619	20.2596	19.9422	20.5782	20.2734	20.4302	20.5501	20.7816	20.3391	20.3494	19.9321	19.7964	20.3888	20.6137	20.4946	20.4858	20.195	20.568	20.2457	20.4692	19.9571	20.5916	20.1679	19.8362	20.235	20.1417	20.2009	19.9553	20.3835	20.2482	20.3569	20.4978	20.4998	20.6384	20.6102	20.5751	20.1852	20.3373	20.2625	19.996	20.4075	20.5779	20.3935	20.3054	20.106	20.145	20.0432	19.9753
O94886	9.45162	12.1244	8.44383	9.32985	11.2471	9.43155	11.1438	12.0885	8.25804	13.3202	9.72319	11.6148	11.315	9.36308	8.76454	10.6856	10.3056	10.6336	9.52903	11.1288	10.9618	10.021	10.6853	12.1582	11.5581	11.4423	10.3742	12.5333	10.8969	12.4483	10.7466	9.93355	11.3368	12.1396	12.7072	11.4873	11.9291	10.3691	8.00924	13.1676	11.3655	10.4455	9.79324	10.2305	11.2862	9.20322	10.7293	9.6994	11.4099
O94888	18.585	19.5312	19.705	20.5518	18.7019	19.5573	19.6539	20.3394	19.6846	20.4053	19.6679	20.4578	19.5566	19.3517	20.9733	20.073	20.1895	20.8023	19.2627	20.7706	19.4834	19.031	19.2383	18.2753	18.6567	19.8896	19.0003	20.8237	20.2192	20.3313	20.6445	21.0655	19.7683	19.6871	20.5471	19.461	19.5215	18.8667	20.3425	20.0731	19.6301	20.3704	20.0532	19.5666	21.2196	20.0993	18.8751	20.5882	20.0707
O94898	20.5014	19.5342	20.9068	22.5987	20.7444	19.962	19.3397	20.5309	20.3112	20.5419	22.7338	20.0419	19.9144	20.5382	17.2994	20.2766	20.0088	20.5754	20.9367	19.7253	20.6409	20.4735	19.3176	19.6779	19.9753	19.2074	20.206	19.5425	19.9244	21.4266	19.9896	21.0093	20.4851	19.6992	22.1725	19.792	21.419	19.5037	20.2446	19.5688	19.6467	19.691	21.4291	20.4765	19.7292	20.8796	21.9669	20.8239	20.5002
O94901	19.796	18.5685	19.8563	20.213	19.8101	19.2844	20.235	19.0556	19.698	19.5088	19.5619	18.9605	19.4413	19.7942	18.5906	19.5202	19.5129	19.2781	19.7779	19.4461	19.7669	19.1559	18.5214	19.7472	19.5432	20.0707	20.1488	19.9578	18.7862	19.0706	19.4843	19.2483	19.5496	20.1235	19.6063	19.8255	19.9067	19.6958	19.6261	19.5686	19.6393	18.8048	18.7535	19.0311	18.9333	19.927	19.3845	19.4965	20.6843
O94903	20.4899	21.5989	21.0305	21.4435	20.7726	21.4035	20.9885	21.2343	21.4436	20.9221	20.9861	20.8166	20.8628	21.4203	21.1004	21.2486	20.9729	21.1304	20.4116	21.5516	21.0017	21.3346	19.776	21.9756	20.842	20.7072	21.1664	21.2315	21.7118	21.3062	21.4587	21.1049	21.305	21.4095	21.5472	20.7685	21.3808	20.2488	21.3471	21.2	20.648	20.5942	21.7317	20.8154	21.3393	21.349	21.0746	19.9912	20.4965
O94905	20.5791	20.963	21.178	20.9207	20.6677	21.2813	20.8613	20.7401	20.7826	20.4881	21.0044	21.1934	21.1861	20.8519	20.7476	21.1598	21.1766	20.9477	21.012	20.955	20.5191	20.4635	21.4187	20.6088	21.5113	21.1419	21.015	20.4152	20.7506	20.9228	20.9539	20.6645	20.6199	20.7612	21.1247	20.8375	20.7355	20.8835	20.7451	21.3137	21.4006	20.9954	21.1869	20.9359	21.0385	20.9382	21.1174	21.1609	20.8366
O94906	20.9211	21.0746	20.8751	20.2607	20.802	20.7618	20.615	20.5623	21.1172	20.906	20.9648	21.224	20.691	20.7956	20.7922	20.7879	20.4009	21.0128	20.4327	20.8726	20.9752	20.83	20.8056	20.577	20.8709	20.6986	21.0985	20.4735	20.4078	20.3438	20.9082	20.4872	20.4872	20.5282	20.991	20.6153	20.2348	20.8396	20.8165	20.7328	20.8304	20.8089	20.9198	20.7266	20.7482	20.7537	20.6234	20.7567	20.9429
O94915	19.7512	20.0235	16.117	20.1685	19.8917	19.8297	18.9526	19.9191	20.0678	20.5011	19.9145	20.0402	20.0326	19.8759	20.2803	19.8548	20.1733	19.9218	20.2988	19.6572	19.6716	20.0594	19.8965	20.0288	20.1292	19.688	19.9696	20.1247	20.0197	19.7731	20.251	20.1991	19.8795	20.0117	20.0695	20.1817	18.4654	18.9305	19.9931	19.8161	20.1276	20.0284	20.0811	20.3651	18.6228	20.2342	19.9852	20.1074	19.9148
O94916	20.6224	22.1553	21.1411	19.8776	22.2084	20.4472	19.9647	20.2728	22.7439	22.0313	21.1286	23.051	22.9076	22.2682	20.4872	22.0858	21.271	21.3842	20.3629	20.5564	21.9335	20.29	20.4019	22.0978	23.7445	22.2964	22.3682	19.7315	20.067	22.0824	20.4066	19.3425	21.9175	22.709	20.0823	22.3558	20.2576	18.5375	20.1231	20.781	21.4971	18.2829	21.0877	19.2408	19.5132	22.6612	22.4569	23.3058	21.1049
O94919	19.9965	20.0279	20.1421	19.8155	19.8542	19.8242	19.8812	19.949	19.8239	19.7422	19.9212	20.0888	20.2134	19.6703	19.3384	19.6418	20.258	19.7413	20.0742	19.8202	19.8247	19.8467	19.9656	19.7055	20.1378	19.7589	19.6093	20.3992	19.9012	19.0945	19.7804	19.8068	19.5848	19.8404	20.2017	19.8085	19.7556	19.563	20.6975	20.5585	19.7568	19.8767	19.6607	19.7308	19.7677	19.7534	19.3825	19.6554	19.2232
O94925	18.8442	21.7503	22.0284	19.6443	22.3581	21.7463	22.1604	22.7728	22.9305	22.8655	21.0192	22.4825	22.1	19.9698	21.903	21.4256	21.1336	22.686	22.767	20.9435	21.0536	21.7052	22.9031	22.8955	21.6993	20.1679	20.781	21.7012	22.298	22.663	23.1573	21.5648	20.9043	22.8557	23.2918	22.3776	22.9632	23.0414	22.3137	21.6175	21.9887	22.1531	23.2737	22.8889	22.0804	22.7437	22.0865	23.1032	22.7578
O94972	19.6857	17.2691	20.1667	19.9245	19.8053	20.8227	20.9548	18.6827	18.0505	18.1656	18.8843	20.415	17.9081	17.2324	19.1295	21.6675	17.4387	19.9428	17.591	19.8182	19.9129	20.0883	19.8507	17.047	19.7843	23.2143	20.8526	19.9123	19.0691	23.8726	19.4978	20.4682	19.5352	20.2954	20.4769	18.2529	16.4855	17.2511	21.3806	19.9358	19.9892	20.389	19.9946	18.4094	20.0522	17.131	19.1213	19.9503	20.4003
O94973	19.9682	20.1083	19.3238	19.61	19.0773	19.6915	19.4629	19.8529	19.9811	19.9409	19.9601	19.3436	19.4356	19.252	19.0786	19.5604	19.6233	19.0418	19.7276	19.9369	19.4481	19.3744	19.5695	19.2357	19.2981	19.9107	19.8368	19.616	19.8016	19.6837	19.4591	19.9547	19.7569	19.9335	19.9273	19.7314	19.5116	19.802	18.9601	19.276	19.3331	19.5453	19.7603	19.2382	19.9639	19.5194	19.6666	19.2067	19.4704
O94979	19.2151	19.6985	19.5145	19.3978	19.5279	19.4499	19.491	19.769	19.7643	19.2783	19.2537	19.1844	19.301	19.6008	19.4023	19.5359	19.5583	19.752	19.201	19.4286	19.4752	19.6646	19.4164	19.7034	19.341	19.6013	19.5212	19.8897	19.5886	19.9656	19.1366	19.6616	19.2786	20.0123	19.3948	19.5587	19.5017	19.7051	19.6779	19.5918	19.4894	19.457	19.7519	19.114	19.657	19.4724	19.5152	19.6153	19.5856
O94988	20.3529	20.0445	19.8416	20.5422	20.1185	19.8921	20.473	20.334	20.0426	20.0738	20.4709	20.2248	20.3059	20.2113	19.9529	20.1562	20.4948	20.3609	20.3129	20.0745	20.0453	19.5962	19.971	19.9295	20.3039	19.9544	19.9813	20.108	19.8185	19.9241	20.1521	20.1368	19.9474	19.9333	20.2115	20.5058	20.1774	20.1052	20.0073	20.0663	20.4081	19.6879	20.2649	20.0474	19.8532	21.0069	19.708	20.3051	20.129
O94992	19.0745	19.6368	18.1843	19.4165	19.8996	19.8038	20.0013	19.7335	19.6403	19.5015	20.0986	19.1017	19.8191	19.7635	19.8901	19.7081	20.5602	19.8872	19.494	19.7591	20.0007	19.9482	19.9519	20.3348	19.7253	19.09	19.7504	19.5483	19.6908	19.7052	20.2084	19.9449	19.306	19.7991	19.616	19.486	19.435	19.6454	19.6433	19.7426	19.9514	20.0772	20.1292	19.2277	19.8335	19.7674	20.0249	19.5913	18.6688
O95050	23.368	20.7	23.2821	22.0203	23.0607	20.9934	20.9481	22.9301	19.9979	20.6372	19.2262	21.6979	21.0998	20.9034	21.7701	21.0101	20.7091	22.04	20.6723	20.8533	20.6479	21.3677	19.802	21.5848	21.71	20.7263	20.5941	22.3368	21.4066	21.4476	21.0635	19.9734	21.7559	20.8828	19.5636	21.8078	21.3927	19.837	21.3556	21.8307	20.4487	21.7696	20.7227	20.4886	20.5844	20.7973	20.7764	19.6588	22.7958
O95071	19.9508	20.4577	18.6288	17.5149	20.317	17.5576	19.4455	19.4876	17.4426	17.7249	20.5312	18.602	18.469	18.7921	19.7745	20.7219	18.0609	21.5005	19.4521	18.6191	19.0719	18.8127	18.9773	21.2432	19.5031	18.7953	21.2542	19.8921	19.1122	19.4403	19.238	21.2807	21.2045	18.3737	19.4732	20.2665	17.8732	18.7641	18.4284	21.0879	18.9725	18.2393	17.6811	22.7134	19.3169	19.5523	21.3857	19.6255	20.9047
O95104	18.5066	18.1025	17.3452	18.6808	18.1794	17.9016	17.7874	16.9085	18.0563	18.2733	18.1449	18.5342	17.8924	14.5507	16.7837	19.0404	18.2572	17.381	17.721	18.5949	15.4692	17.4657	16.8092	18.2642	14.3374	18.0195	17.5439	17.4442	18.0063	17.7061	19.2251	15.5797	19.258	16.8001	17.1538	17.5204	19.0098	16.391	18.534	17.8189	18.4738	18.0715	16.8429	16.8842	16.7422	17.3867	17.9152	18.5225	16.6879
O95136	20.4139	20.5996	20.9093	18.6844	20.1763	21.3101	20.8485	20.0786	18.9494	20.0505	21.2703	19.5056	20.6407	20.2988	19.0014	19.8214	20.7108	20.4027	19.6633	20.2988	19.3026	19.9185	21.5684	20.3479	20.1046	20.2531	20.5058	20.7096	19.3947	19.8997	21.1771	20.4015	18.8246	19.6342	19.2201	20.306	20.4672	20.6894	19.9555	20.5798	20.0389	20.8747	19.722	20.4712	20.0568	21.0434	20.3083	20.8605	20.7725
O95139	22.138	21.9279	23.8945	21.8449	23.3146	22.2401	21.5945	20.8494	20.7729	21.2885	20.8389	21.8374	21.8869	23.9854	22.3491	23.2922	21.1736	22.81	21.5854	22.5282	23.8686	21.2432	20.9344	22.4388	21.7377	22.3795	22.1405	20.7816	20.4652	21.808	23.2569	21.634	21.1942	22.6286	21.0686	20.6833	21.3041	21.7161	21.8598	22.4333	22.3928	22.3238	22.2055	22.0167	21.156	21.726	22.3798	21.5057	21.6424
O95140	17.1384	18.1146	18.2081	17.1398	17.0745	17.2538	17.5953	18.4188	17.944	17.8923	16.8696	16.5677	17.6178	17.1678	17.8158	17.406	17.124	17.4177	18.7772	16.9008	16.8276	18.2317	18.3979	17.1077	17.8847	17.7143	17.5158	17.8334	17.3911	18.1103	17.6617	17.7419	18.1522	18.4169	17.5828	17.1804	17.8451	17.5178	17.6054	17.2231	18.2126	17.644	17.6836	17.2281	18.1771	18.0154	17.1313	16.6935	18.0045
O95150	21.8444	21.9888	22.277	21.9885	23.7761	21.7935	22.2106	23.7421	21.0186	21.8957	21.7546	21.6135	22.4725	21.9541	19.7084	21.9727	21.2364	22.1177	21.7297	21.5476	21.9683	22.2327	22.1823	22.3781	22.0978	21.7979	21.5434	20.9757	21.0017	20.1591	21.9578	20.3395	22.1642	22.658	21.8261	21.8253	21.5987	22.1474	20.5518	22.1167	22.289	22.1448	22.309	22.0203	19.3798	20.4914	21.8043	22.838	21.963
O95155	18.1944	16.235	16.0141	16.5426	17.5237	18.0302	18.5172	16.146	16.2269	18.052	19.9419	17.3976	19.7153	17.9171	16.0506	19.0653	18.2906	17.971	18.6796	17.1116	16.7221	16.3311	16.3127	17.743	16.6815	17.7546	17.3634	19.4244	17.4182	17.4227	19.321	17.392	18.3414	17.0896	14.5002	18.2056	17.5515	17.8336	17.2743	17.3966	17.4679	17.1392	19.448	17.8778	18.2033	16.4516	16.858	17.7609	19.3406
O95159	21.9849	22.1753	22.1056	22.6141	21.8022	22.5555	22.0883	22.2783	22.1024	21.5817	21.8378	21.7215	22.0475	22.0509	22.0939	22.2855	22.7446	21.8524	22.7965	22.6227	22.5678	21.8602	21.6836	22.2411	21.8572	22.3101	21.5698	22.1636	22.1331	22.0573	22.4647	21.9078	22.2051	22.7218	21.7282	21.3691	21.3962	22.1407	21.9047	21.7043	22.655	21.5724	21.926	21.5865	22.0387	22.7703	22.1791	21.7054	22.267
O95166	24.6875	21.4976	23.6149	20.5831	24.1937	24.6728	23.7791	21.1494	23.8508	20.7049	24.1805	24.3147	24.0125	25.1312	23.2082	24.7957	24.3385	24.1678	20.7108	24.0674	24.4242	24.5942	24.1411	24.33	21.282	24.3902	24.1293	24.653	24.273	22.2162	20.2045	24.1446	24.8295	24.3319	20.8615	24.0451	24.1299	24.6838	23.7771	24.7501	19.5393	21.1311	23.9636	20.4892	24.366	23.8076	21.5768	23.9195	22.1669
O95167	17.5735	17.2962	18.0225	16.7568	17.7888	18.4634	18.7281	16.054	17.6834	19.7342	17.9485	18.2134	16.688	19.3876	19.5856	19.6378	19.1415	19.6547	19.0878	18.3406	17.26	17.3896	18.1672	15.0445	17.1213	19.1902	17.5399	16.2915	16.698	18.9577	18.4632	16.899	19.3061	19.568	16.816	17.3362	16.4457	16.081	17.4908	17.3351	18.2882	17.0134	18.6666	17.9283	20.1636	19.7725	19.529	19.713	19.9417
O95168	20.0817	20.0657	19.8018	20.1492	20.0121	20.2121	20.2141	19.9648	19.9995	20.5206	20.4215	19.8507	19.8547	19.181	20.9914	19.512	19.2438	19.1628	19.0641	19.5767	19.8286	20.0293	19.6066	20.2075	19.811	19.4691	19.3544	19.6407	20.0498	20.1166	19.8618	20.3536	19.999	19.9203	19.7973	19.8864	19.5178	19.4415	19.5582	19.7186	19.3878	19.5167	19.5973	20.1798	20.0218	19.868	20.3293	19.17	19.2952
O95169	20.6156	20.9396	20.681	20.4001	20.2611	20.7633	20.7846	20.9146	20.8629	20.9768	20.2931	20.8076	20.7255	20.3833	20.1	20.5601	20.9816	20.6002	21.1413	19.1612	21.0461	20.7681	20.6033	20.5502	20.7888	20.9118	20.7397	21.3229	20.8953	19.5908	20.267	19.9318	21.2025	20.2981	20.7695	20.5486	20.7555	20.7967	20.1709	20.5221	20.6608	20.6845	20.3856	19.7945	20.3392	20.2968	20.6855	20.8704	20.1658
O95182	22.2066	21.2976	21.3755	21.69	21.7369	21.8158	21.7578	21.1824	21.2392	20.952	21.9043	21.4344	21.4683	21.5594	20.8209	21.5813	21.0279	21.9634	20.8088	20.305	21.2235	21.4476	21.462	21.0278	21.7573	21.7728	22.045	21.1744	21.9755	22.1297	20.6824	20.8297	21.7605	21.035	21.5625	21.4267	20.9835	21.0227	21.34	19.7941	21.425	21.9363	21.4408	21.3081	21.4499	21.1199	21.2889	21.5161	21.4131
O95197	20.4986	21.1733	20.5201	21.2459	19.4102	20.092	20.5765	19.7772	21.1671	19.9932	19.7098	19.2515	19.6303	19.1751	20.3591	21.2837	20.7305	20.5936	19.4288	19.6808	20.6194	21.1914	20.5564	20.8263	19.7555	20.5806	21.0699	21.306	20.5358	20.7667	20.8837	19.9211	20.6417	20.5418	21.3212	20.4375	20.6815	19.8981	21.0571	20.6174	20.3841	19.8693	20.7114	21.7159	20.4796	20.8603	20.904	20.3727	19.9462
O95202	21.8665	21.8091	22.5221	22.6211	22.3665	22.0835	22.5089	22.0902	21.815	22.1233	22.7175	22.5487	22.6593	21.3887	22.1564	22.6169	22.8844	22.03	22.571	22.4	21.1655	22.266	22.2505	22.482	22.5198	22.0744	22.1548	21.9823	22.4753	22.3057	22.6459	21.793	22.0069	22.3317	22.2198	22.1181	22.1724	22.5891	22.2266	21.6333	21.5503	22.227	22.3704	22.2311	22.0179	22.3196	22.468	22.4507	21.915
O95208	21.1098	21.3035	20.6822	21.2774	21.0139	21.4997	20.9647	20.203	21.1323	21.0805	21.151	21.4853	21.4757	21.1828	21.3994	21.1116	21.0102	21.0092	21.4556	21.1507	20.8322	21.5215	21.7224	21.477	21.6126	20.1197	21.0039	20.527	19.7524	21.2777	21.2818	20.7813	21.3719	21.5004	21.4843	19.8492	21.4484	20.9309	21.0528	21.2361	21.4589	21.8498	21.9892	20.6672	21.2375	21.1458	20.467	21.344	21.0494
O95210	21.1161	21.1693	20.9082	21.0853	20.7089	20.4289	20.8601	20.4299	20.8376	20.9386	20.6241	21.3963	20.408	20.821	20.0751	20.7575	20.99	21.0705	20.5479	20.4705	20.7453	20.5075	20.2927	20.3123	20.928	21.0902	20.3695	20.7982	20.8918	20.9434	20.6529	20.8248	20.8799	21.0514	20.2025	20.8684	21.0338	21.0295	20.5752	20.6181	20.4546	20.7182	20.9637	20.4863	20.1046	20.5978	20.9227	20.983	20.5175
O95218	22.3922	22.9751	21.4028	22.7755	21.0444	22.4249	21.559	22.8255	23.0999	23.109	22.905	22.0617	21.9652	20.4286	22.2572	22.9801	23.5335	22.1743	23.0581	22.5228	21.3753	19.8083	22.277	22.9844	22.0131	22.2563	21.5139	21.9121	23.2565	23.0068	23.4357	23.0589	22.8547	23.2235	22.5954	22.8847	22.5698	21.5247	21.6262	21.5239	21.3155	22.122	22.7437	21.2723	22.9753	21.8361	21.1319	21.2639	19.7141
O95219	13.5076	12.3754	15.3523	16.6009	15.969	16.0119	16.0291	14.109	16.5459	16.4721	17.4163	11.6144	12.0424	16.9252	12.0771	18.0255	16.6047	11.9403	17.1656	18.2116	12.1275	15.3215	11.2975	15.5878	13.4482	15.4335	14.7502	17.5822	16.322	14.117	18.3787	15.8	16.6549	16.4838	17.9123	16.1475	8.9021	16.8583	14.4849	17.4966	16.1247	14.9826	16.24	9.12826	15.9295	12.0298	16.2347	17.0016	17.6085
O95232	20.7895	21.235	21.7498	21.601	21.3904	22.0786	22.199	22.0372	21.6001	21.567	22.1185	22.2558	22.2131	20.8227	21.3909	21.3539	20.9244	20.9873	20.9018	20.8528	21.2174	21.9655	21.1089	21.5071	21.6026	21.8918	21.2195	21.8794	21.681	21.8907	21.1004	20.412	21.7235	21.7308	22.1507	21.0041	21.0452	21.9325	20.1045	22.1824	21.379	21.3012	21.6909	22.5	20.8468	21.566	21.4224	22.1924	20.9712
O95243	17.4592	19.5137	18.6393	17.9529	18.9396	20.6962	19.948	18.1261	18.9513	19.132	19.7713	20.6614	17.5035	19.6958	18.555	20.6953	17.5188	17.2816	17.3507	17.0903	18.3741	21.5602	19.8228	20.52	16.977	18.3095	20.4668	18.5353	20.0532	19.0689	18.238	17.1393	17.7857	18.4897	18.7724	18.0516	20.3836	19.7946	18.8888	17.0774	21.1397	18.3784	16.634	17.6805	16.5375	17.8147	19.0023	20.8442	19.2508
O95248	20.1897	20.3263	20.4734	20.3298	20.0742	20.4757	20.1663	19.5909	20.0463	20.1076	20.1255	20.2852	20.5558	20.5253	20.6861	20.0349	20.8036	19.8535	19.0674	19.7403	19.9304	19.7918	19.5985	20.1857	20.3045	19.9924	19.2763	20.3098	20.6694	21.2927	20.8323	19.6579	20.3139	20.5349	19.5508	20.6319	20.0121	20.3039	20.6828	19.5731	20.578	20.1364	20.8927	20.4898	20.3696	19.8771	20.12	20.2045	20.431
O95249	18.153	18.6314	19.0708	17.8935	18.0243	18.7945	19.737	18.7745	18.9294	19.1981	18.7785	17.0044	18.2472	18.129	18.2233	17.7315	18.8204	18.3647	18.2327	17.9242	18.0771	16.5218	17.9426	18.3727	16.8418	15.9557	18.7521	18.0176	18.602	18.6064	18.7614	18.9661	18.8761	18.9351	18.9032	19.0552	19.0779	18.0306	17.6511	16.8864	18.4817	18.6001	18.0846	18.4735	18.2448	18.4639	16.9554	17.5875	19.3097
O95251	23.0276	23.6253	22.643	23.7328	26.9495	24.0179	23.0066	23.1297	23.3886	23.5837	23.7731	23.0018	22.5902	23.7756	22.3016	22.8313	24.9794	23.3697	23.6089	23.9225	23.1019	23.9745	22.3988	23.767	23.5957	23.0764	23.8015	24.0004	23.8633	23.7454	24.0032	23.3348	23.7908	23.8349	23.6221	23.474	27.0107	23.9405	24.6985	23.9678	23.7245	23.7725	24.1706	26.8714	23.8034	23.9922	22.8428	23.7665	23.6572
O95267	24.2013	19.9105	20.2044	24.3358	21.0391	21.3603	20.6387	20.6372	20.4749	21.4832	19.9231	20.6851	19.6004	20.9774	20.6149	20.9366	21.1601	21.4158	20.4834	20.4131	20.1079	19.9232	20.693	23.8156	20.3186	20.8305	21.5893	20.4191	20.5999	19.9351	20.555	19.7031	20.2087	19.2389	20.2715	20.6066	20.7117	20.5234	21.8411	19.6151	20.1121	23.8227	20.1078	21.3928	20.49	20.7024	20.8283	19.6561	20.9068
O95273	25.0721	24.8888	25.686	26.4796	25.1942	25.2318	25.2287	25.153	25.1102	25.2037	24.2064	23.4785	24.6072	24.2982	25.716	23.4912	25.0544	25.5515	25.0473	25.3288	24.9901	25.2721	23.6921	24.8406	25.0241	24.6691	25.1281	25.1275	25.2155	20.9018	23.4209	21.8758	22.6689	23.1288	22.3038	24.4502	23.375	24.8106	25.0781	23.1517	22.7652	22.6398	25.3684	24.5666	25.0155	23.3637	25.6353	25.0216	25.116
O95292	21.8838	22.0636	22.394	21.7574	21.651	21.237	22.1666	22.1651	21.7513	21.1326	22.1154	22.4456	22.159	22.1772	22.1739	22.0591	22.1515	22.4644	22.1365	21.9497	21.9429	21.5457	21.9127	20.8514	22.2625	22.0202	21.4669	21.7789	21.4119	21.7621	21.1853	21.7409	22.1248	21.4465	21.4936	21.8727	22.0466	21.8754	21.1063	21.4853	22.1952	21.9979	22.2226	22.1711	21.8209	21.8325	22.0823	21.9791	22.1387
O95295	20.7351	20.911	20.8708	21.4133	20.5265	20.7254	20.2989	20.7598	20.778	20.7233	20.6396	20.7335	20.606	20.7948	20.4061	20.5668	20.9428	20.4831	20.6707	20.6212	20.2728	20.6349	20.562	20.5552	20.6114	19.4509	20.8337	20.1378	20.8488	20.2224	20.7774	20.5562	20.4778	21.1724	20.5565	20.956	20.8799	20.5845	20.7799	20.5803	21.2597	20.4405	20.5513	20.3053	20.6488	21.0372	20.3255	20.4218	20.4248
O95298	21.0869	22.2177	19.293	21.7005	21.586	20.9343	20.2028	19.7186	21.0797	20.01	21.2008	21.7319	21.7488	21.4397	20.9546	20.6447	21.5606	21.0579	19.9047	21.1207	22.0885	20.1479	21.6465	20.4711	20.7106	20.568	18.9091	20.1077	19.5601	20.2546	20.7393	21.7495	20.1902	19.5255	20.0292	20.5216	20.5578	21.0957	20.2053	21.1486	20.6457	20.4698	21.1299	21.5409	19.3471	21.3058	18.8353	20.382	18.6747
O95299	18.6467	20.1438	19.5334	20.4518	19.16	19.3896	20.0849	20.9189	20.2475	19.2388	18.8996	20.7281	20.1776	18.8126	20.5642	19.6339	20.3632	19.7384	19.0576	18.6428	19.3963	19.5273	19.0775	20.1827	20.0559	19.7239	19.1634	19.9204	19.9086	18.9729	19.3074	20.5629	19.3649	20.195	18.8921	19.6459	18.922	18.7671	20.2388	18.5747	19.7718	19.6332	18.9129	19.9528	18.7237	19.7584	18.9491	20.1816	19.4934
O95302	18.9575	18.9873	19.1524	18.1978	18.7119	18.6431	18.7225	19.3333	19.1923	18.735	19.5864	18.9464	19.2223	18.9571	18.8662	18.2562	18.4896	18.0347	18.7851	18.6279	18.5557	19.4983	18.9556	19.1662	18.9309	19.3494	18.8431	19.474	18.5755	19.9996	19.4006	19.3008	19.3183	19.1992	20.2196	19.8024	19.0774	18.6727	19.2472	18.5095	18.9027	19.1625	19.0141	18.2465	19.6131	18.1181	18.7888	18.6026	18.5161
O95319	20.1191	18.0369	17.7292	17.8711	18.6091	18.843	18.1539	20.1707	15.4547	20.2822	17.0119	16.7626	20.2613	19.8967	17.8603	20.2849	19.4778	19.9436	19.3178	17.8989	17.7577	18.6484	18.8967	15.2034	18.9996	20.4461	17.2627	19.4701	17.3297	17.6953	17.4502	18.9264	18.1493	16.483	19.6453	19.6347	18.4011	18.6019	17.1678	17.6323	17.3416	20.0807	16.8618	18.8766	16.7519	16.3883	16.0106	16.9325	15.9751
O95336	18.3731	19.0246	17.9194	17.6214	18.6157	17.995	18.3212	17.6376	18.267	18.3965	18.3745	18.3795	18.4033	17.7758	18.3451	17.7851	18.2016	18.4013	18.1591	17.2779	18.5054	18.3501	18.3784	18.6242	18.3288	18.048	18.2661	18.7216	18.5128	17.7906	18.2993	18.0345	17.5931	17.9275	18.5273	18.1877	18.4191	17.3426	18.4618	18.6943	17.6555	17.8085	18.1596	18.8889	18.3378	18.3708	18.3228	18.8476	18.0644
O95340	18.0628	18.1524	18.0784	18.5126	18.1872	18.5743	17.5821	18.5288	18.3685	18.3721	17.9357	18.1748	17.8444	18.3661	18.3262	18.323	18.688	18.8773	18.0879	18.3297	18.639	18.6223	18.0473	18.4749	18.7916	18.3183	18.1677	18.8387	17.8921	19.09	18.5613	18.1469	18.1442	18.0124	17.4228	17.868	18.5293	17.3317	17.997	18.5627	18.7825	18.8244	18.1728	18.4379	18.7671	18.411	18.0077	17.933	17.7827
O95342	16.2053	16.0336	15.1066	15.175	13.6338	14.796	NA	16.138	15.4167	15.1265	15.1727	12.019	14.8952	11.5025	13.2307	16.46	15.0826	15.9748	16.8059	16.778	16.3938	15.5399	15.6725	14.9135	16.4976	13.0699	15.2857	16.9273	14.2219	15.866	15.378	12.6872	12.6451	14.7016	11.5413	16.3595	15.7374	16.793	15.628	14.9507	15.6268	14.7344	14.6776	17.8463	15.7527	15.7958	15.9688	17.5158	16.9677
O95347	21.6686	22.5674	20.9068	21.6456	20.5574	21.7064	22.6027	23.2268	22.4357	20.974	22.4203	22.4004	22.1751	22.6447	22.478	22.257	20.8407	22.9473	21.2795	22.281	22.5677	22.4951	21.1784	23.2043	23.1358	22.3384	22.0243	23.0671	22.3638	22.3755	22.7221	21.0394	22.9163	21.4314	22.6489	21.2128	22.7135	22.6252	19.057	20.6634	22.5729	22.534	22.5293	22.7912	22.2715	21.1953	20.9467	22.4866	22.1364
O95352	19.3695	19.671	19.3647	19.3454	19.3815	19.4126	19.5777	18.9312	19.2893	18.5349	18.9145	19.5954	18.9308	19.5466	19.0825	18.7855	19.6427	19.4591	18.5573	19.9037	19.1963	18.9974	19.3418	19.3718	18.6828	18.6265	19.2904	19.7939	19.1292	19.6565	19.6123	19.5254	19.0359	19.2104	18.883	19.1346	19.2394	19.2707	19.4128	19.4029	19.2586	19.1319	19.0925	19.4607	19.3173	18.8643	19.7829	19.17	19.5927
O95359	20.4298	20.2014	20.3507	20.1839	20.2945	20.1015	20.2426	20.2601	20.0834	20.13	20.1656	20.0554	19.9014	20.3335	20.0643	20.3654	19.8508	20.0741	20.257	20.0322	20.1893	20.1303	20.141	20.5348	20.2785	20.0209	20.3268	20.195	20.3126	20.1947	20.1514	20.1879	20.1498	20.1788	20.2664	20.2702	20.236	20.155	20.2739	20.1238	20.2614	20.1341	20.1701	20.041	20.2321	20.0833	20.1845	20.1484	20.1261
O95361	20.5992	18.5025	20.3165	19.6556	20.1438	19.6398	18.8189	19.8076	18.7935	18.8325	18.0574	19.2041	20.2134	20.0994	18.9505	19.684	17.9756	18.4134	20.4463	20.2361	19.0271	20.377	20.6148	20.3403	18.3964	20.5985	19.308	19.142	16.7777	18.5876	20.8412	18.3736	19.0491	19.9156	17.2832	19.6345	20.0483	19.6453	19.0908	18.1616	20.2857	19.3622	19.8003	19.2621	20.0315	18.4751	19.2225	17.8451	20.227
O95372	20.548	19.8124	20.7097	20.8684	20.482	20.0924	19.343	20.0275	20.1574	19.8968	19.8803	21.1067	19.7721	20.3018	19.6399	20.3625	20.5479	20.3496	19.8642	19.279	20.2568	19.8924	20.3152	20.0885	19.859	19.9625	20.4095	19.9464	20.2288	19.6106	20.4353	20.0391	20.0539	20.1504	19.8008	19.8068	19.6912	19.8562	19.9854	19.9081	20.2455	19.8853	20.1691	20.0739	20.1825	20.2912	19.3551	19.6256	19.5171
O95373	17.8141	17.8707	17.5907	18.1436	18.3279	18.142	17.7505	18.3558	17.8961	17.5981	17.6988	17.2218	18.5011	18.2627	18.1029	18.1389	18.4838	18.421	18.2674	17.8421	18.4536	18.2001	18.6545	17.573	18.5245	18.3983	18.2163	18.8494	18.0652	17.8153	18.0795	17.6245	17.8255	18.3412	17.9805	17.6652	18.374	18.4539	17.945	18.2211	18.2907	18.1214	18.2022	17.7467	18.0751	18.6861	18.6215	18.5914	18.6159
O95376	23.1762	21.0276	22.2061	20.4322	20.8763	21.9836	22.1301	21.2839	20.1283	20.1218	21.7056	20.5606	21.3032	20.7972	20.9789	20.2956	20.782	22.1992	20.4742	20.9454	22.0076	21.4058	21.9988	22.4414	21.9295	21.4922	21.0395	21.7385	21.6449	20.8588	21.9321	21.8311	22.1803	20.6655	20.0385	21.956	21.7802	22.2877	22.0718	20.9487	20.2001	21.1976	22.5188	21.0831	21.1374	20.5699	21.082	21.2825	21.8314
O95379	22.1146	22.591	22.7389	22.9594	21.8544	21.1615	21.4371	21.9318	21.1836	21.4881	21.3154	21.5307	21.4615	21.4611	21.0718	21.6543	21.4415	21.8335	21.8722	21.2787	22.6366	20.5006	22.569	20.913	20.503	20.9043	21.3924	22.5893	21.3147	20.5851	21.113	20.8838	21.1606	22.0034	21.2067	21.1959	21.3436	21.4193	21.1478	23.1081	20.7138	21.3646	21.5192	21.6664	21.906	22.3506	21.1812	22.7624	22.5674
O95394	19.2652	18.6931	19.6492	18.9718	19.8841	19.0379	19.6433	19.4688	19.7338	19.4662	20.2919	19.3818	19.5798	19.8676	19.8583	19.8856	19.3958	20.0461	20.2831	18.9532	19.2503	19.5267	19.7789	19.1635	19.1188	19.4813	19.4638	19.426	19.6457	19.2106	19.0681	20.151	19.027	18.8011	19.9305	19.7518	19.2264	20.3807	19.244	19.6293	19.3937	19.7055	19.6032	19.2967	19.7413	19.8994	19.2863	19.7811	19.1697
O95399	20.6734	20.0934	20.1922	17.8499	20.197	19.7816	19.8481	20.2761	19.3733	20.557	20.0123	20.0099	19.6846	20.6972	20.6213	19.1477	19.171	21.7928	21.6922	21.1891	20.3428	18.4839	19.9052	19.9191	20.1956	20.8042	19.4748	19.9676	20.4813	18.6363	19.7225	20.3862	20.7181	19.6677	19.674	19.5582	19.0061	20.0232	19.7762	19.6518	18.5489	19.6096	19.773	18.8014	20.2475	18.9481	18.8938	20.0518	20.1688
O95400	23.5995	23.771	21.6873	23.2522	22.0977	21.7869	22.9894	22.9544	19.7526	23.8942	21.483	23.6327	23.6673	21.2564	22.9343	21.7064	22.9641	21.9207	21.3758	22.2425	22.2488	20.8262	21.0687	22.2407	20.945	22.1207	20.1035	20.9156	21.8426	22.4044	21.0375	23.1885	19.4442	21.5804	20.7066	20.8538	21.8441	21.9078	22.4048	21.5543	23.4586	20.9279	22.5867	20.4615	20.9177	22.1966	22.9436	21.182	21.8284
O95425	24.953	23.8707	24.6085	26.6119	24.8667	24.7802	25.9603	21.0383	24.2466	27.0647	26.9489	23.6011	24.2092	25.8042	24.7516	25.9475	26.2107	26.3696	25.8229	26.1896	25.145	26.552	24.6101	24.4923	26.032	24.0528	24.6654	24.6413	24.1731	24.2721	25.0913	25.1179	24.6282	25.4417	26.4726	24.9633	26.0429	24.1911	24.3657	23.5703	24.3523	24.1722	26.1051	25.3252	24.3679	24.3927	25.4202	24.0412	23.8443
O95433	20.2788	21.0597	20.6672	20.1578	20.9102	21.0139	20.4002	20.764	20.4109	20.7838	20.7056	20.9014	20.7144	20.9504	21.1498	21.3715	20.1987	20.5048	20.0113	20.2891	20.5634	20.5669	20.7477	20.679	21.063	20.4845	20.0743	20.326	20.8052	21.1045	20.5973	20.4511	20.562	20.3548	20.5613	20.7007	20.2148	20.5947	20.9799	20.7895	20.4616	20.9246	20.8918	21.3849	20.6768	20.8247	20.978	20.8563	20.7236
O95445	21.9111	21.6683	22.0104	21.5018	21.8568	21.7052	21.3397	21.5236	21.7733	21.6265	21.9235	21.7745	21.4594	21.7914	21.6829	21.3148	22.028	21.5357	21.4125	21.2084	21.3477	21.4406	21.5375	22.0089	21.5869	21.8361	21.6243	21.8824	21.7517	22.4432	21.6744	22.0939	21.2676	22.3646	21.9373	22.0184	21.9049	21.4152	21.2036	21.8189	21.5745	21.4054	21.6592	21.4367	21.8065	21.3463	21.7009	21.029	21.6658
O95466	19.2026	19.407	19.6408	19.2772	18.9592	19.3669	19.9199	18.4857	19.3993	19.2631	19.5059	19.6602	19.6944	19.0856	19.9744	19.0752	19.9718	19.6177	19.385	20.0804	18.8856	19.6875	20.183	19.5621	19.8623	19.7953	19.1545	18.4049	19.9105	19.0733	20.0933	19.6193	19.5746	19.8111	20.2732	20.0878	19.4798	19.534	19.4398	18.8666	20.2184	20.3054	19.5152	18.5433	20.0518	19.8075	18.9409	18.962	19.2487
O95477	24.19	19.6135	19.397	20.5595	19.6796	21.9168	22.4489	21.1888	20.2242	20.8026	20.1952	19.5467	21.4247	19.1703	19.6458	18.673	21.3598	19.4662	21.7676	21.0413	19.4016	20.8385	19.0448	19.1071	20.7506	20.5457	21.1293	21.6857	20.2772	20.7387	20.5208	20.4762	20.7287	20.5564	20.0308	20.2212	21	20.9341	17.662	20.2667	21.8959	20.2283	20.8753	19.1757	20.9917	20.7486	22.2932	20.9977	20.7504
O95479	20.6074	20.2316	20.3864	20.6911	20.492	20.3042	20.4402	20.5531	20.7168	20.8015	20.4086	20.5054	20.5468	20.6906	20.6358	20.5445	20.7381	20.7109	20.4133	20.659	20.3566	20.5513	20.2696	20.5664	20.374	20.2849	20.6365	20.5838	20.2556	20.1954	20.7081	20.6739	20.2819	20.4673	20.5222	20.6936	20.6412	20.341	20.3933	20.6082	20.2488	20.3736	20.6138	20.1524	20.4026	20.5193	20.4638	20.3373	20.4099
O95486	19.0699	19.5133	19.2562	19.1185	19.8876	19.4086	19.2575	19.3488	18.5052	18.5591	19.1524	19.3512	19.221	20.0514	19.0247	19.9154	19.009	20.1029	19.371	18.9778	18.6306	19.2619	18.6096	18.9446	18.8504	19.5352	19.3669	19.1896	19.1805	19.0668	18.8695	18.8909	18.9929	19.0091	18.5531	19.116	19.4127	19.9561	19.4686	18.9688	18.8935	19.2956	19.9525	19.4385	18.8867	19.6741	19.6068	19.0295	19.8363
O95487	19.9932	20.4132	20.117	19.9035	20.5978	20.5112	20.3164	20.6101	20.3565	20.7078	20.3657	19.7208	20.0177	19.8117	20.3025	20.432	19.1344	20.2321	20.1584	20.7769	20.4565	20.6234	20.3647	20.1709	20.1742	20.1944	20.2371	20.7108	20.3061	20.9073	19.5773	20.0741	21.2209	20.997	20.3923	20.1074	20.939	20.3456	20.7163	20.0096	20.4705	19.6566	20.269	20.1739	19.249	19.6757	20.3662	19.986	20.315
O95490	24.3387	24.364	24.3146	24.6782	24.0505	24.3753	24.3171	24.4073	23.4659	24.0083	23.7531	24.778	24.6018	23.9379	24.6424	24.41	24.3927	24.7537	23.7087	24.5033	24.2224	23.9982	24.5035	24.0909	24.1855	24.1606	24.1959	23.1551	24.0464	23.1537	23.1005	23.446	22.2416	24.3201	22.8765	22.1212	24.2394	23.9809	24.3283	24.1078	22.9629	24.2933	24.119	24.1532	24.319	24.2638	24.1457	24.048	24.1153
O95522	20.7748	20.4862	21.9634	21.8875	21.5946	21.1726	22.0781	19.3936	20.2159	21.0736	20.567	22.161	21.2801	20.4925	22.8847	21.0874	21.3914	18.6541	19.3955	22.4998	22.9115	20.2033	21.691	21.6388	22.4635	21.7616	21.1668	20.618	19.7728	21.3614	20.3362	22.5497	21.2384	20.8934	22.2671	19.4764	21.6589	21.2007	21.4826	20.4676	21.6552	21.4157	21.0018	22.1767	21.3035	22.0537	21.1998	20.7729	21.7019
O95563	18.576	18.5722	18.7199	17.405	19.6714	17.8608	16.8419	16.3296	15.9654	18.855	15.8602	15.9643	17.8296	16.2644	16.4269	16.0643	17.8582	17.6085	17.5105	17.9694	17.4082	16.8887	18.827	17.6245	17.7441	16.7797	17.9882	17.1194	17.4524	18.1015	14.8942	17.56	16.619	16.7624	16.124	16.7383	17.0406	15.684	17.1623	18.1704	18.7458	16.9781	16.5868	16.4152	18.8433	17.4065	15.9601	16.7489	16.8185
O95571	19.5279	19.4595	19.8003	19.7145	19.7829	18.7069	19.7371	20.2537	19.7911	19.5095	19.6228	18.253	19.9311	19.9139	19.357	19.3514	19.5586	19.2794	19.1875	19.8181	20.4126	20.1969	20.2067	19.3281	20.0463	19.6568	19.8425	20.1268	19.9218	19.3354	18.9735	19.6852	19.2928	20.1088	19.3898	19.4617	18.6921	18.9256	20.2568	18.8277	20.8377	20.1287	21.1766	19.3632	20.2504	20.0709	18.8937	19.6957	19.7478
O95573	19.2115	19.1272	19.6216	19.2129	19.7082	19.4115	19.4351	19.2711	19.3969	19.6166	19.5594	19.2775	19.8027	19.0419	19.2188	19.2663	19.0494	19.7647	19.0988	19.1154	19.6028	19.3488	19.3031	19.4316	19.7553	19.5519	19.4596	19.5604	19.6817	19.8169	19.5913	19.4731	19.8866	19.46	19.9105	19.653	19.4341	19.2823	19.3221	19.2076	19.5216	19.4571	19.4002	19.3667	19.4598	19.3448	19.2872	19.7042	19.2208
O95630	22.6007	21.7967	22.5541	22.3056	18.187	22.1086	21.3473	22.1821	19.3513	22.3835	22.2412	22.2694	21.0884	22.079	21.4851	21.1225	21.9918	20.7363	21.3098	22.5495	22.4841	22.0123	21.8945	22.3937	21.8665	22.6206	22.6016	24.9469	21.2528	25.8925	21.1995	20.6787	22.4246	21.8388	21.2638	22.3883	22.5629	22.5136	22.0118	21.4649	22.2582	21.2568	21.3017	21.666	21.8148	19.9426	19.2974	21.8615	22.0822
O95644	21.9377	22.0124	22.3315	21.2955	20.9309	20.8444	21.3732	21.1981	20.4802	20.8088	20.9902	21.765	20.8994	22.059	20.9522	22.4169	21.8862	21.111	21.0268	21.025	20.6621	20.7245	21.4398	20.7976	22.1042	20.9593	21.0584	22.3104	20.4282	21.0963	21.0784	21.0564	21.4911	20.8239	20.8567	20.8308	20.9743	22.9414	22.5897	20.9411	21.3984	21.1486	21.3237	21.0077	21.0875	21.1701	18.1587	20.7144	21.2253
O95671	20.3979	20.0203	20.559	20.1792	20.3328	19.8471	20.584	20.4758	20.9404	20.7258	20.5459	20.1757	20.5894	20.6458	19.764	20.7839	19.6981	20.9632	21.0452	20.5558	20.1263	20.1553	19.4857	20.5806	20.2672	19.7348	19.8024	19.9264	20.4542	20.2249	20.0655	20.1493	19.7517	20.3754	19.5892	20.581	20.65	19.686	20.4459	20.1096	20.4699	20.7049	19.9751	20.2818	20.8884	20.2233	20.3889	20.744	19.41
O95674	22.1229	20.8492	22.1458	21.4221	21.1465	21.1017	20.0667	20.6386	21.0008	21.4294	18.3481	20.5525	20.7634	18.0093	19.447	22.2312	19.7298	19.4262	21.2275	20.4827	17.7766	20.8221	20.6312	20.767	20.1197	22.8651	22.3306	20.7776	17.2673	19.5372	20.697	22.0772	18.9261	21.8911	20.5985	19.8219	21.5578	18.5615	17.7002	21.0364	21.5236	20.9375	21.0592	21.9164	20.3356	20.3628	21.2364	21.8817	21.3317
O95678	22.1422	21.4783	21.7155	21.813	22.2131	22.6631	22.3177	22.6381	21.8187	21.784	22.6872	21.6439	22.3938	21.6471	21.804	21.0929	22.4367	21.9719	22.4333	21.0543	21.2762	21.1863	21.3227	20.9813	21.748	20.9125	21.6682	21.7884	21.8938	22.3462	22.7755	21.9084	22.1495	22.7726	22.2586	22.2985	22.1184	23.1442	22.209	22.6613	22.9479	21.5748	22.6674	21.932	22.1656	21.1486	21.7891	22.7699	20.8674
O95684	10.9274	8.79249	10.5083	10.8444	NA	8.41543	8.93078	NA	8.7335	8.77642	8.6232	11.3707	11.1153	NA	8.92044	10.1832	9.25398	9.3804	13.3276	9.17434	NA	NA	NA	8.9326	12.447	8.64018	9.73	NA	NA	NA	11.4742	NA	10.4774	8.87828	NA	NA	13.8116	NA	NA	12.7819	8.04999	10.1856	NA	13.3109	8.22255	11.0246	11.5552	NA	NA
O95714	12.7936	12.2897	11.8054	7.53795	9.30485	10.3088	11.0551	10.1972	10.4475	12.4117	11.3023	12.0396	8.28329	7.9339	7.01329	9.49214	11.8342	8.05378	10.4901	10.1972	8.37932	10.3848	8.42758	9.77178	9.8455	9.74134	10.2473	9.79986	9.48605	10.2125	11.2959	11.8108	10.9348	9.62728	9.68428	13.5476	10.041	10.7517	7.81099	10.3112	9.76423	11.9185	11.2047	NA	11.9001	11.3831	11.5902	6.88485	10.2303
O95716	19.2762	19.4775	18.89	21.6637	19.1078	19.0427	19.9777	18.1191	19.5879	20.0856	21.0697	19.5833	19.7703	18.1102	18.3846	18.2945	20.9551	20.4723	18.0373	18.1925	21.9186	20.8994	19.1315	21.2208	19.2295	20.1916	18.8189	19.1003	22.5071	20.1298	20.6457	20.2804	22.5012	18.9598	20.1316	20.5602	18.8848	18.5269	17.8939	19.5787	19.6199	18.6563	19.0864	20.4867	19.0803	19.5609	19.2911	18.6404	20.9406
O95721	21.0289	21.4057	21.1236	20.7932	20.158	20.9501	22.1496	20.1182	20.2537	20.1682	20.2922	20.2092	19.5341	18.212	20.521	20.3896	19.6314	19.8295	20.8596	21.2503	21.0405	21.084	20.2198	19.2668	20.3829	20.1827	20.7625	19.9892	20.1106	19.8977	19.6249	20.2999	20.1813	19.3461	20.1629	19.8859	20.396	19.5052	21.0415	19.7708	20.1399	20.2861	19.7983	19.3013	19.8923	19.9352	20.6417	20.0757	20.2061
O95747	16.6646	16.6669	16.7542	17.0802	16.2515	15.5853	15.9472	16.9258	17.1409	17.3707	16.6095	17.4333	16.1313	15.5675	16.4268	16.0701	17.3903	15.9714	17.1453	15.6758	15.7524	16.2576	15.4693	15.3812	14.8749	16.6551	17.0652	17.6999	16.128	15.7785	16.7201	16.0595	16.8231	16.2171	15.8577	16.5463	16.8079	16.8985	16.587	16.6035	16.156	17.0247	16.3159	16.1217	16.3116	17.6537	15.4139	16.5727	15.7419
O95749	12.7411	12.6281	11.9212	10.6915	11.4688	11.4025	10.4287	11.8627	11.6358	11.47	9.93989	10.1473	NA	11.3387	10.1295	NA	11.1004	10.9047	12.5889	10.6978	11.8829	12.0011	11.7407	12.0493	10.8859	9.984	10.7105	11.11	11.4104	11.8225	10.8062	11.8066	13.2296	11.3739	10.57	11.2186	11.2501	9.70792	11.0869	10.5437	10.1594	10.6319	11.8727	8.58692	10.6077	8.95227	10.7171	10.7668	11.1784
O95755	21.4765	18.5867	19.8088	21.8519	23.8599	20.8604	18.4321	20.7862	20.8936	20.8309	20.7137	19.9391	19.2802	21.6889	20.887	22.7417	18.8387	22.6945	17.8192	20.6733	20.0522	21.306	20.2952	20.477	21.2452	19.6665	20.2772	18.8647	22.3211	21.4452	18.344	20.8105	19.7622	20.6415	22.3634	20.6242	17.5325	19.1896	18.753	17.831	20.9817	21.1409	20.2685	20.7614	21.1054	20.715	21.4462	20.5911	20.0563
O95758	19.8102	19.7474	20.3392	19.967	20.5651	20.2012	20.6529	19.7765	20.4377	20.3678	20.068	20.3933	20.5886	20.5181	20.2364	20.7804	20.6711	20.6314	19.9373	20.2884	19.5223	21.0625	20.5988	19.5929	20.0167	19.9444	20.393	20.9155	20.3737	20.5978	19.9926	19.9505	20.4751	19.3822	20.5451	20.6213	20.6646	20.5902	20.3433	20.7415	20.9779	20.7104	20.7935	20.4287	20.7753	20.712	21.0938	20.5667	20.4092
O95760	19.13	18.4437	19.6931	18.3023	19.1225	20.8126	19.2403	19.6448	21.2149	19.734	18.7325	22.4529	21.0547	19.9432	21.7452	20.2116	21.6179	21.5858	21.3395	20.6882	21.4002	21.0878	19.1739	21.7183	18.6872	18.4195	19.5453	18.367	21.6757	20.814	19.5844	21.0361	21.0754	21.4262	21.5168	18.93	18.76	19.7496	18.7319	19.3889	21.1562	19.2177	19.8124	21.1499	21.1094	18.2236	18.6731	19.1087	20.0113
O95777	16.9699	17.1583	17.5049	16.1217	16.9167	16.949	16.1123	17.4098	17.0439	17.8259	17.1299	17.3993	16.7026	17.2283	15.734	17.0741	15.8728	17.1504	17.8421	17.7584	18.3035	16.998	17.7267	17.947	17.4662	17.0772	18.2115	17.6438	17.3657	17.7836	17.147	16.9583	17.1423	18.1193	17.6595	17.4746	17.8103	17.269	17.6268	17.544	16.6508	17.3174	17.1701	18.0941	17.7031	17.2715	17.8082	18.1212	15.8023
O95782	18.7734	18.936	18.8745	19.1152	19.0681	18.8339	18.843	18.7661	19.0903	19.2218	18.6476	19.1011	19.0026	19.119	18.5375	19.1363	18.5781	18.5846	18.9818	18.8546	19.2517	18.6076	19.0001	18.7302	18.7369	18.9271	19.2282	18.7549	18.6523	19.1998	18.993	18.8722	19.4775	18.4087	19.1639	18.3373	19.0385	18.9484	18.9871	18.9255	18.8889	19.2242	18.7779	18.9302	18.8419	18.7894	18.6614	18.8885	18.9978
O95786	17.3071	17.4328	18.9401	18.447	15.8335	18.3859	17.6531	17.1386	18.7432	18.0416	18.0676	15.9895	18.3995	16.3585	18.0655	18.5415	16.9916	18.2532	17.7122	15.7067	15.8546	16.9509	18.6227	16.5963	15.3687	18.2117	17.2641	17.9176	15.5665	17.8478	18.1832	17.5582	16.2074	16.3746	16.0993	16.2235	17.9158	16.3182	16.6283	17.6201	17.3543	16.7897	17.565	17.2066	18.4228	17.8978	16.608	15.8886	15.8848
O95793	22.0321	21.8513	21.9476	22.5241	21.8565	21.8733	21.8319	22.0276	21.9942	21.7627	22.0017	21.9814	21.5872	21.9156	22.3532	22.7533	22.0242	21.5533	22.0252	21.3278	21.374	21.1966	21.6919	21.9216	21.2717	21.5122	21.7531	22.001	21.6161	21.3018	22.0997	21.6538	22.0848	21.8369	21.7359	21.6194	21.7194	21.5954	22.2488	21.7693	21.8678	21.6157	21.8847	22.1216	21.4266	21.7942	21.8267	21.5719	22.5731
O95807	14.8353	16.4137	14.3131	11.6133	12.1927	12.7248	NA	14.3126	13.8886	11.6963	11.0075	13.5863	10.9824	14.1302	12.6507	11.2828	15.8151	NA	14.8723	13.8906	12.5338	17.0604	NA	10.5753	12.2772	NA	13.9049	14.4449	14.8987	NA	11.5801	12.4779	NA	12.3759	16.0005	10.9256	14.1177	14.5387	NA	11.1386	NA	10.8728	11.4839	13.6082	12.2241	13.6566	11.0356	13.9605	10.9895
O95810	20.4417	20.7039	20.6156	20.1719	20.0672	20.6184	20.1022	20.0654	20.4673	20.8281	20.5419	20.5142	20.5827	20.4515	20.3364	20.4872	19.7099	20.3753	20.3512	20.635	20.5466	20.6438	20.3466	20.4551	19.7783	20.6993	20.42	20.4295	20.4229	20.4163	20.371	20.5323	20.8628	20.4666	20.4395	20.5725	20.681	20.6143	20.407	20.5162	20.0504	20.3732	20.3576	20.375	20.4632	20.2692	20.1889	20.482	20.2267
O95816	19.4277	20.8592	20.2107	21.2998	20.4238	20.5575	20.9034	20.0396	20.7425	19.9213	21.1332	20.8128	20.8975	21.0293	21.1557	21.1545	21.0581	21.0716	20.8158	21.1567	20.1561	20.6617	19.5794	20.3306	19.9998	20.0965	21.1233	20.5464	20.1062	20.8298	20.5612	20.9831	20.9331	21.0016	20.7153	20.8653	19.6374	21.8427	21.0291	20.8232	21.2622	21.3973	20.943	21.7267	21.4198	21.3541	20.503	21.0528	20.9044
O95817	20.1577	20.0499	20.3025	20.4089	20.5194	20.2542	20.2944	20.0448	20.1123	20.2462	20.2611	19.8774	20.197	20.2441	20.344	20.4004	20.7467	20.6103	20.2201	20.5529	20.3039	20.3612	20.6819	20.0551	20.2404	20.7789	20.6238	19.9161	20.469	20.0733	20.3592	20.5474	20.5273	20.7566	20.1066	20.1355	20.5119	20.1821	20.4594	20.6208	20.3968	20.1185	20.4708	20.0903	20.551	20.5465	19.9304	20.2927	21.1231
O95825	20.0559	20.1393	20.1065	20.4334	20.0176	19.8487	20.1651	20.01	20.3334	20.2128	19.8421	20.3409	20.1445	20.2126	20.5499	20.5391	20.1349	20.4733	20.4372	20.0074	19.7759	19.8384	20.0632	20.0119	20.0516	19.8699	20.1529	20.188	19.8183	19.7253	20.2519	20.0697	20.1633	19.7559	20.0953	20.1797	20.2481	19.9931	20.0292	20.1915	19.9793	20.1683	20.0745	20.2745	19.931	20.29	20.0916	20.0071	20.061
O95831	18.9145	18.7628	19.0473	18.8815	18.7417	18.8282	18.6688	19.1098	18.7671	19.3304	17.8086	19.2113	18.5727	19.1045	18.2865	19.1625	18.3039	19.3568	19.3041	18.7187	18.4396	18.7605	18.8339	19.0087	18.9981	18.5713	19.0911	19.166	18.6259	19.2695	18.6889	18.3125	18.868	18.9255	19.0024	18.9187	18.3916	18.9489	18.7793	18.1795	18.7023	18.5459	18.8212	18.8286	19.0538	18.5887	19.0539	18.7844	18.7522
O95832	19.4385	21.2541	21.543	19.697	20.588	19.7684	20.7881	21.4615	20.0309	20.06	19.9694	20.2962	20.8625	19.7407	21.3966	19.8035	20.8912	20.803	19.6142	20.4879	20.4237	20.7352	20.348	20.7054	20.5126	20.2526	20.3044	19.4059	20.4487	20.2278	20.5872	20.6607	20.3797	19.505	20.3585	21.3223	19.8155	20.6515	21.0254	19.7814	20.1172	19.379	21.0917	19.9883	20.1716	19.9509	20.2125	20.5272	19.555
O95833	20.078	20.3638	20.1998	20.5863	20.5207	20.5555	19.5353	20.4564	19.9474	19.9347	20.2038	20.4703	20.7101	20.2398	19.3134	20.5874	20.3071	20.6836	19.9635	19.5101	20.1764	20.2183	20.1637	19.6733	19.8139	20.0539	20.6862	19.1496	20.0736	19.7086	19.6378	20.4849	20.3119	20.4981	20.6984	20.6334	20.448	19.8835	20.0021	20.4571	19.7841	20.3259	20.1331	20.5286	20.0857	20.3575	20.199	19.9765	19.9796
O95834	20.0937	20.0356	20.1344	19.7935	20.0408	20.0973	19.8728	19.7286	19.7352	19.8844	20.4846	19.7833	19.8353	19.5754	20.1235	20.1407	19.6918	19.4575	19.9063	19.8949	19.967	19.7123	19.8906	20.0774	20.1129	19.7346	20.0334	19.9818	19.9248	19.5001	19.6515	20.2388	19.898	19.7294	19.4018	19.9826	19.5066	19.6558	19.9115	19.5096	20.2149	19.8971	19.9874	19.6278	19.7594	19.8654	19.9904	19.999	19.8985
O95861	18.8274	19.259	19.1206	19.4142	19.3518	19.3155	19.3077	19.9463	19.9884	19.8806	19.3751	19.3007	19.5391	19.7367	19.4175	19.5731	19.0702	19.0576	19.1911	19.9389	18.6399	19.3604	19.7574	19.5512	19.1472	19.5623	19.0467	19.2298	19.2472	19.298	19.5772	19.839	20.3321	19.2236	19.7197	19.7238	19.4357	18.8891	19.3962	19.862	18.9117	20.0483	19.3891	19.3356	19.4911	19.5453	19.0947	19.912	19.8155
O95865	19.44	20.1101	19.5858	19.8792	19.9827	19.5868	20.2264	19.8592	19.3446	19.6468	19.7605	19.7944	20.1189	19.4335	19.4797	19.574	20.3326	19.6561	19.6306	19.5268	19.981	19.919	19.9498	19.8239	19.7815	19.9917	20.111	19.7783	19.7707	20.0885	19.85	19.9274	19.5726	19.7738	19.7873	19.5464	20.1286	20.0844	20.2424	19.9839	19.8468	19.899	20.0248	19.1956	19.7855	19.9046	19.9727	19.7967	19.7628
O95870	19.9789	19.0465	19.3879	19.0177	18.5721	19.2097	19.3073	18.9224	18.9366	19.0343	20.1669	19.565	19.1084	19.127	19.0458	18.9843	19.2148	19.2579	19.2775	18.8228	18.7141	18.5041	18.8952	19.3494	19.4924	19.4014	19.4589	18.6395	18.5969	18.8326	19.6513	19.9023	19.2609	19.5729	19.3969	19.4151	19.2794	19.4051	19.2872	19.0281	19.5743	19.0455	19.6658	18.9011	18.7081	19.2501	19.3326	19.0353	18.7097
O95873	18.3152	18.3528	17.8127	16.8795	17.6446	18.0893	17.9948	17.6245	17.5747	17.1121	17.8613	17.7905	18.437	16.2736	17.6676	18.3993	18.0725	17.1997	17.9787	17.9288	16.4582	18.8345	18.381	18.4714	18.2252	17.5489	16.4019	20.1761	18.4965	17.8362	18.6975	19.2848	18.4509	18.6184	17.3875	19.2083	18.2087	17.9948	19.2647	17.1433	19.4528	17.3203	19.6175	15.6654	17.0704	17.9681	17.1015	17.4601	17.1108
O95881	20.1074	20.461	20.9052	20.4144	20.9069	20.0644	20.8194	20.7646	20.3281	20.4043	20.2909	19.7097	20.7778	20.634	20.3164	20.4831	20.6868	20.2928	20.0137	20.7133	20.7355	19.9582	19.9629	20.2547	20.5752	20.7105	20.4594	20.7661	20.5578	20.4135	20.7981	20.4677	20.5575	20.723	20.3321	20.5833	20.0105	20.4156	20.7837	20.4086	20.0775	20.6531	21.0916	20.7181	20.9172	20.6446	20.5864	20.3145	20.5474
O95886	17.2374	19.2853	19.9227	22.3464	14.8894	20.658	15.8653	15.5553	20.7637	20.6841	20.8107	19.6858	18.8609	19.4034	15.3428	21.2667	19.331	14.5396	18.4301	13.8834	15.5455	20.4296	21.8836	18.2767	18.8058	14.7494	18.0506	21.4073	16.838	17.6792	18.7608	15.6434	17.654	15.665	16.5367	16.1814	14.4044	14.9028	15.2557	19.5535	17.6158	14.4901	17.8885	21.167	15.5052	16.2892	17.5642	20.2605	16.0025
O95967	20.4084	20.6511	20.5501	20.9174	21.0645	20.5596	20.7883	20.7404	21.0232	20.7095	21.0661	20.2237	20.683	20.9149	20.9858	20.4683	20.4868	20.4494	20.9141	20.6284	20.3097	20.3615	20.612	20.7379	20.4738	20.3404	20.4856	20.8896	20.5198	20.7268	20.9602	20.096	20.6417	20.434	20.7618	20.6105	20.4307	20.259	20.8164	20.4581	20.7787	20.424	20.9359	20.2677	20.6604	20.3983	20.5839	19.788	20.4444
O95983	19.0451	18.6108	17.0176	19.3472	18.4719	18.3314	19.0846	18.9728	18.8767	18.4806	17.9855	16.8803	19.3136	19.0435	18.189	19.017	17.8691	18.3321	18.2535	18.2243	19.0929	18.614	18.7609	18.0181	18.3016	17.5862	17.9906	17.928	17.3538	17.9618	18.3743	18.5737	17.3732	18.4392	19.7741	18.1517	17.7434	18.1117	18.9565	18.9667	18.329	18.203	18.1402	17.9305	17.6171	18.8346	18.8895	18.5837	17.9824
O95989	17.665	23.5214	17.6862	22.8413	24.9508	23.3039	22.1327	24.2561	24.6006	24.8368	23.6384	23.1817	17.2247	21.4925	20.7603	24.2212	22.1332	22.8177	24.4048	21.8746	23.0454	25.0641	22.8979	22.5404	22.4486	24.1505	23.309	22.8588	24.4445	23.0387	22.6418	18.5796	23.508	24.7168	23.7517	21.8123	25.0056	23.8018	22.5353	23.5436	21.7912	23.6348	23.2018	24.4251	23.5301	22.804	22.4711	23.8644	22.8313
O96000	19.5628	19.9302	20.4436	19.9459	20.7738	20.1934	20.4026	19.6538	20.5101	19.9422	20.3512	20.3172	19.945	20.5762	20.2213	20.9473	20.7272	19.3683	19.9123	19.993	19.8436	19.7352	20.2787	20.4498	20.8209	20.0773	19.7291	19.3313	20.3765	20.4833	20.1407	20.3235	19.3297	19.5849	20.0673	19.8619	20.0391	19.4621	19.7271	19.4139	19.6037	20.0044	20.5352	20.9708	20.3763	19.6474	20.3592	19.8285	20.513
O96005	21.7925	21.8866	21.6951	21.5293	21.0733	21.2227	21.1699	21.3598	20.702	20.6509	21.5471	21.2531	21.6766	21.599	21.4201	21.6263	22.001	21.9075	20.988	21.4784	20.0641	20.8846	21.6161	21.8699	21.3556	21.1682	21.2513	21.3869	20.7168	21.0785	20.8559	20.9594	21.2568	21.3093	21.0854	20.8501	21.066	21.9631	21.7402	21.5024	21.3465	21.5763	21.1982	21.7811	21.7116	21.7333	21.4907	21.6743	21.5018
O96008	20.6295	21.0269	20.349	20.6727	20.3073	20.9197	20.6977	21.0028	20.6791	20.1988	20.4879	21.6111	20.3505	21.2334	20.7294	20.9794	21.0441	20.8579	21.1227	20.9225	20.4888	20.8117	20.8993	20.566	20.8084	20.8276	21.2665	20.9481	20.1103	20.8914	21.0814	20.7238	20.7225	20.8823	21.0802	20.6695	21.435	20.6099	21.0099	20.2618	20.8688	20.9742	20.2817	21.24	21.0631	20.8636	20.6671	20.5781	20.8622
O96011	21.909	22.3914	22.1284	21.1847	19.8218	22.7085	24.3258	22.3801	21.1224	23.296	22.0306	22.349	22.2912	22.0876	22.668	22.2581	19.5366	20.3386	19.9059	22.3149	22.4376	21.8693	22.4701	22.0433	19.6835	21.0515	21.8187	20.806	21.6362	19.867	20.5857	23.2514	20.2542	22.4045	22.0642	20.9746	21.7327	20.6012	22.2513	21.8883	22.0119	22.0466	20.5873	21.9154	21.4813	21.0422	21.6967	22.2043	18.9415
O96013	18.1065	18.394	17.0609	18.2742	17.5157	17.9311	18.0414	16.594	18.6796	18.2928	17.9158	16.1551	18.4208	17.2446	18.0832	17.5123	18.9905	18.2901	18.7352	16.9903	17.6112	18.2892	17.9872	18.3969	17.9176	18.734	18.5348	18.7874	18.0566	17.5764	18.4484	18.9504	18.9915	18.7264	19.1597	18.583	18.8791	17.8506	18.7326	18.0735	18.1804	18.7326	18.8144	18.6051	17.6983	19.2565	18.6832	18.5961	18.6034
O96019	19.9156	19.6858	20.2512	20.1345	20.0635	20.0655	20.1058	19.9445	20.1746	19.3554	19.9842	20.2694	20.2405	19.8368	19.4589	19.7973	20.6116	20.3786	19.3977	20.0642	20.6644	20.1575	20.2402	19.8044	20.103	19.9474	19.9612	19.4978	20.094	19.8996	19.941	19.876	19.8765	19.8445	19.84	20.0598	20.3213	20.329	20.5342	20.1465	19.9035	19.6501	20.4029	20.0063	20.0292	20.0204	19.9776	19.9529	19.7962
O96028	19.5528	17.845	18.8013	18.2496	18.1844	18.8886	18.5925	16.9675	15.6406	14.5621	13.3026	17.3935	17.3722	16.9309	16.5464	16.6716	15.5475	18.5291	19.1626	15.1893	18.1347	18.0622	16.3421	18.3535	16.2299	NA	18.5318	17.4758	18.1655	19.5161	13.74	16.8375	13.5351	20.0292	13.4515	18.671	16.7397	19.2972	18.5234	16.1508	18.1504	18.702	18.0083	19.9392	17.9282	17.8471	17.7178	17.3434	19.7106
P00167	21.0962	20.9847	21.2671	21.2605	21.1989	21.0805	21.2272	21.0202	20.9567	19.908	20.9406	20.6229	20.7335	20.5524	20.2874	20.7002	21.0445	20.6737	21.1165	21.1473	21.3647	21.2048	20.9385	21.1571	21.0862	20.5161	21.225	20.8249	20.5885	20.8331	20.7751	20.4457	20.9054	20.3407	20.1273	20.1572	20.6696	20.5476	21.1455	20.2436	20.965	20.8474	20.1826	20.211	20.7963	20.9734	20.5058	20.7515	20.5309
P00338	18.3941	18.1896	18.6307	18.3497	18.0767	18.3135	18.2029	18.6534	17.849	18.7627	19.0564	18.1528	18.7462	18.118	18.302	18.9861	18.0764	18.7917	18.3194	18.572	18.1794	18.3097	18.743	18.2352	17.8218	18.375	18.5625	18.3743	18.2662	18.51	18.7417	18.6606	18.8791	18.6451	18.7052	19.0903	18.1663	18.9853	18.0723	18.7142	17.6957	18.2805	18.2976	18.678	18.3886	18.0973	18.5758	18.3467	18.1123
P00352	19.0797	18.7606	19.0151	19.1672	18.7438	18.8368	18.6485	18.5793	19.7662	17.9572	18.8552	19.0983	18.3437	19.245	18.8274	18.9788	19.1779	19.1312	18.8424	19.3244	18.7518	19.3449	18.71	18.9256	19.3154	18.4092	18.4552	19.2106	19.1874	19.0954	19.3789	18.1511	19.2917	18.8944	18.9573	18.8958	18.9359	19.1268	18.6145	18.8885	18.9311	18.6054	18.9085	18.5424	18.9474	18.9583	18.53	18.8316	18.5275
P00367	20.7931	20.3017	20.035	20.0826	20.1211	19.8224	19.8397	20.3101	20.2646	20.2149	20.2187	20.4355	20.1772	19.7909	20.3052	20.3376	20.2027	19.8676	20.1598	19.81	19.7884	19.73	20.0544	20.4994	20.5051	20.0362	20.3748	20.3367	20.3909	19.9685	19.9986	20.3465	20.1026	19.9037	20.4663	20.0535	19.8095	20.1869	20.414	19.9023	19.8818	20.1746	20.3293	20.0654	19.9943	19.8144	19.9449	19.8916	19.4342
P00387	17.5558	16.8853	16.9335	17.5017	17.5372	17.0268	17.4321	17.9101	17.4788	17.2667	17.3728	17.2547	18.2307	17.4273	18.5336	17.8421	17.3537	17.696	18.1318	16.7566	17.4196	17.6179	17.563	17.0656	17.896	17.1307	17.2012	17.9238	17.8487	17.5949	17.6132	16.4373	17.2727	17.1436	17.9506	17.3702	17.3183	17.5537	17.1955	17.3328	17.519	17.4199	17.5864	17.2252	17.2449	17.3886	17.5166	17.7896	16.9047
P00390	19.8123	20.1087	20.0437	19.8228	19.931	20.0008	19.8039	20.5316	19.7222	20.0577	19.8578	20.0917	19.8822	20.2653	20.5199	20.2627	19.5781	20.4402	19.5348	19.8472	20.1666	19.8864	19.7349	20.1562	20.1599	19.762	20.0874	20.3289	20.3087	19.2134	20.1289	19.95	19.5359	19.7665	20.0775	20.112	19.9718	20.2122	19.9371	19.5376	19.8134	19.832	20.1072	20.0172	20.662	19.9972	19.8692	19.9852	20.3644
P00395	21.1056	20.5334	21.0966	20.7304	20.8677	21.1612	21.4936	20.7846	20.241	18.8878	20.2815	20.3992	20.8864	21.043	20.9612	20.8143	21.5135	21.3714	19.9344	17.8944	20.0144	20.6937	21.1089	20.5131	19.9009	21.3216	21.1981	20.5022	21.1953	20.0398	20.8074	20.2955	20.2907	21.0065	20.6099	20.5316	20.5345	19.4347	20.9997	20.199	21.0656	20.1329	20.9216	20.0813	21.4775	20.4116	20.1393	19.9267	20.6499
P00403	17.7902	17.7037	18.7457	17.5239	17.9105	17.4288	18.133	17.9453	17.9088	18.3671	17.5911	18.9909	18.6674	18.7692	17.5047	18.3637	18.0515	17.788	17.9017	17.6275	18.3311	17.804	19.0104	17.7731	17.991	17.0252	17.9909	17.7397	18.5107	16.3729	18.3591	17.4287	16.9571	19.5214	18.5235	17.0031	16.8569	16.8291	18.2473	16.9313	18.0427	17.8502	18.244	19.5395	17.9102	18.2567	17.6492	18.7244	18.3865
P00441	19.8969	19.8753	19.4912	19.4457	19.8186	19.3854	19.4821	20.0286	20.1989	19.5971	20.2629	20.0314	19.5791	18.9626	20.0324	19.8222	19.6089	19.6742	20.029	19.7957	20.3447	19.7637	19.6753	19.9917	19.7698	19.7709	19.9385	19.1227	20.0605	20.2297	20.054	20.2379	19.4074	20.1248	19.7859	20.3758	19.5831	19.5874	19.9165	19.908	19.6279	20.1984	20.2656	20.1446	19.9989	19.6969	19.2017	19.9259	20.1132
P00450	21.8207	21.8862	21.8135	21.6588	21.8234	21.7424	21.9475	22.1031	21.7159	21.6489	21.8127	21.9315	21.9645	21.8375	21.7663	21.9616	21.9385	21.8124	21.8707	22.0278	21.9956	21.6778	21.9667	21.6504	21.7746	21.833	21.5962	21.4321	21.5409	21.6393	21.7009	21.7846	22.0229	21.7945	21.6722	21.5857	21.6532	21.5099	21.4622	21.3958	21.7802	21.6344	21.8337	21.6662	21.707	21.3861	21.3767	21.6565	21.7299
P00451	24.3202	24.2296	24.1623	23.2102	24.6169	25.1619	22.8767	22.439	23.2047	24.0529	23.0953	23.5159	23.4138	23.7029	22.4226	23.8622	23.0939	23.0908	24.6102	23.7591	23.59	23.6694	23.7785	23.8707	23.0712	24.2802	24.2519	22.7788	23.7706	23.9988	22.1366	24.1698	20.3973	24.2801	23.6437	23.5348	23.9382	22.5141	23.5418	21.4916	23.3517	24.1276	23.4708	18.7754	23.665	23.7139	23.4126	23.9116	24.1233
P00488	19.9604	19.8056	19.9674	20.0555	20.3685	20.1489	20.2908	20.4812	19.879	20.2427	20.5529	19.8308	19.9255	20.1538	19.7474	19.9992	19.9778	19.9117	20.4443	20.0596	19.9675	20.0999	20.0628	20.2978	20.2151	19.8858	20.3122	20.0399	20.364	20.1645	20.5114	20.1611	20.3908	20.3784	19.9029	20.1103	20.3188	20.1928	20.5099	19.9633	20.2543	20.0849	20.1374	20.072	20.102	20.096	20.7863	20.2187	19.8882
P00491	17.9763	18.3894	18.6597	18.0558	17.7762	17.9838	17.8342	17.9485	18.3568	18.4058	18.0896	18.1905	18.1508	17.9636	17.6462	18.3867	18.3681	18.0849	18.0867	17.8516	18.6174	18.3307	19.1441	17.9798	18.3471	17.9624	17.4533	17.9734	18.3742	18.4776	17.802	18.7175	18.3548	18.4963	18.8123	18.5382	18.2222	18.1621	17.4862	18.3236	18.2402	18.4874	18.0845	18.7093	18.2763	18.3084	18.0106	18.4733	19.0165
P00492	19.1714	18.7647	19.4358	18.8194	18.7447	18.7604	19.2155	18.7635	18.7217	18.5255	18.9202	19.2738	18.5906	18.7596	18.4544	19.0121	19.1173	18.6266	19.2445	18.9389	18.9681	18.9154	18.9279	18.4811	18.8774	18.9233	19.1657	19.5553	18.0998	18.4828	19.6393	18.3826	18.6966	18.7811	18.5435	19.4015	18.8739	18.7412	18.9936	18.7907	19.18	19.0932	18.9625	18.3671	19.5357	18.8638	18.0127	18.622	18.8688
P00505	20.2364	20.2341	19.9363	20.0275	20.1198	19.985	20.1015	20.0386	20.0146	19.7819	20.3172	20.2047	20.2208	19.9409	19.8686	20.3368	20.2787	20.2994	20.3041	20.4166	20.0429	20.45	19.9311	20.3177	19.9276	19.8888	20.2772	19.8679	19.7246	19.9914	20.5488	20.3805	19.7889	20.0927	20.3636	20.1985	20.001	20.19	19.9051	19.9074	20.1389	20.246	20.0959	20.1945	19.9676	20.231	20.2876	20.5217	19.9284
P00533	19.8134	19.8306	19.7646	19.7553	19.8504	19.8742	19.5139	19.2609	19.6356	19.3078	19.5503	19.7699	19.2705	19.7718	19.253	19.6332	20.0107	19.3647	19.4176	19.5003	19.6254	19.6763	19.337	19.6589	19.5626	19.7495	19.1132	19.3797	19.5865	19.5071	19.6134	19.5496	19.4848	19.131	19.6754	19.4568	19.7041	19.37	19.5066	19.3451	19.6386	19.3278	19.5369	19.2788	19.3517	19.5577	19.5	19.701	19.4807
P00558	19.3212	19.5216	19.0764	18.6184	19.1663	19.2376	19.5269	19.4088	18.8981	18.8986	19.0466	19.6026	19.5203	19.1321	19.3037	19.4063	18.934	19.366	18.9555	18.896	19.2446	18.9641	19.284	19.1631	19.5225	19.3889	18.7981	19.0612	19.0238	19.306	19.3636	19.2534	18.9575	19.3299	19.135	18.898	18.9264	19.0556	19.0119	19.1698	19.2309	19.1655	19.3594	18.9876	19.0714	19.1365	19.2345	19.3408	19.1727
P00568	19.5485	20.5352	20.0095	20.2305	19.9331	19.7626	20.1316	19.7783	19.8596	20.5542	20.4456	19.8176	19.2878	19.7366	19.7153	19.6527	20.6334	19.6258	20.1138	19.7124	19.4659	20.5366	19.7433	20.0614	20.2533	19.9185	20.0911	20.0417	20.2312	20.3551	19.6149	19.9064	19.9563	20.2858	20.2079	19.9218	20.0103	20.1411	19.7489	20.2881	20.5966	20.117	19.6636	20.1804	19.6836	20.4517	20.1652	19.8566	20.1338
P00734	22.6928	22.5558	22.4587	22.5112	22.4515	22.1925	22.4852	22.4356	22.4479	22.2808	22.3947	22.4059	22.3461	22.3937	22.2683	22.4414	22.4955	22.3325	22.2913	22.5044	22.2929	22.5051	22.4662	22.5851	22.2907	22.5217	22.4675	22.3131	22.3002	22.4342	22.4884	22.1993	22.6752	22.2708	22.2888	22.6534	22.6444	22.3474	22.4139	22.4332	22.6022	22.3306	22.7391	22.249	22.5977	22.3901	22.2748	22.2712	22.5808
P00736	22.177	21.9696	22.1458	22.1033	22.2522	22.0069	22.2278	21.941	21.9092	22.011	21.9899	22.1935	22.1433	22.1018	22.1046	22.0828	22.3367	22.1033	22.0818	22.0689	22.096	22.1222	22.281	21.9077	22.0096	22.0589	21.9543	22.071	22.1246	22.0636	22.1034	21.9767	21.8571	21.9897	22.1664	21.9872	22.026	22.0589	22.017	22.0641	22.0399	22.1014	22.0014	21.9919	22.1052	22.0075	21.9015	22.0961	21.8853
P00738	24.8457	24.1039	23.6853	24.6773	24.6537	24.796	23.8491	24.302	24.7558	24.8197	24.5045	24.2949	24.5862	24.6927	23.9509	24.2905	23.8138	24.4434	23.3438	24.7813	24.4423	24.5382	25.0036	24.1983	25.1342	25.4828	25.2511	23.0408	23.4123	25.0015	24.5661	23.666	24.9707	25.0227	24.2177	24.4541	24.388	24.0722	24.1457	24.7391	24.7238	24.491	24.9272	24.7838	24.7419	24.1425	24.9942	24.8202	25.2758
P00739	23.5856	21.9071	23.0435	22.9219	23.1414	22.8671	23.1331	22.6989	23.0229	22.8963	22.5985	23.2442	23.0879	23.5743	22.418	23.3548	22.5753	23.2224	22.1378	23.009	21.6778	22.3616	22.0157	22.5961	23.008	22.3121	23.0134	21.8805	22.4547	23.5938	22.384	22.2928	22.3997	22.577	23.0731	22.2012	22.6869	22.8471	23.1239	23.0253	22.4461	22.9892	23.5106	22.7442	23.6613	22.8861	23.2618	23.0956	22.621
P00740	21.1441	21.7577	21.4192	21.3607	21.4859	21.3833	21.7296	21.5284	21.1162	21.1333	21.6947	21.2063	21.2865	21.8233	20.9411	21.3192	21.3976	21.4891	21.7234	21.9512	21.5934	21.0216	21.3392	21.6152	21.5018	21.3154	21.6684	21.557	21.0234	21.7021	21.5147	20.9143	21.6265	21.1722	21.5339	21.4239	21.4789	21.4728	21.4475	21.5575	21.2528	21.676	21.3646	21.4818	21.3562	21.9644	21.5408	21.3368	22.0452
P00742	20.1131	20.2987	20.4416	20.0659	20.2696	20.841	20.2289	20.1022	20.446	20.6096	20.5459	19.5105	19.6127	20.1534	19.8709	19.9623	19.407	19.6515	20.3764	20.3256	19.4694	20.9275	19.6773	20.2671	20.0546	21.0881	20.2835	20.46	20.2933	21.016	20.1881	20.633	20.8073	20.6616	20.2987	19.8195	20.368	19.8315	19.8347	20.2545	19.3226	19.8251	20.0311	19.4953	20.1988	20.2203	20.096	19.7029	20.2559
P00746	21.6069	21.3721	21.3051	20.6665	21.3334	21.1793	21.2213	21.2833	21.3647	21.076	21.6789	21.5185	20.9614	20.9095	20.9943	21.4383	21.4093	21.104	21.5823	21.2876	20.8719	21.3285	21.2982	21.3178	21.1118	20.9786	21.26	21.2066	20.9847	20.8176	20.466	20.945	20.9204	21.3137	21.0078	20.7834	20.5848	21.3139	21.3855	21.1189	21.2274	20.8193	20.7971	21.269	21.1847	20.589	21.0178	20.8533	20.9427
P00747	22.9788	22.7758	22.8533	22.6879	23.0159	22.9726	22.8103	22.5598	22.5494	22.8749	22.6582	22.6761	22.7336	22.9246	22.4851	22.7999	22.8937	22.7695	22.6149	22.9943	22.5746	22.702	22.6795	22.8836	22.5265	22.7255	22.6996	22.6541	22.7587	22.8573	22.2408	22.5835	22.9559	22.2839	22.7191	22.7024	22.7563	22.4361	22.5964	22.8282	22.598	22.7773	22.7649	22.6364	22.7632	22.6884	22.6723	22.8733	22.8623
P00748	20.7535	20.352	20.8867	20.546	20.9981	20.871	21.2776	20.4639	20.7369	20.5726	20.8803	20.692	20.7709	21.4855	20.3031	20.8275	21.1638	20.9278	20.7978	21.0697	20.7196	21.4376	20.8772	21.0267	20.6557	20.7059	20.7597	20.6821	20.9553	21.0981	21.0151	20.8291	21.0637	20.8103	20.8662	20.8874	21.0528	20.7889	20.9229	21.1453	20.5789	21.4348	21.0695	20.3652	21.0901	20.9265	21.3046	20.7611	20.6932
P00751	21.5094	21.7083	21.8567	21.759	22.239	21.9627	21.7145	21.9275	21.8086	21.3982	22.0975	22.0912	21.7447	21.9115	21.3211	21.9107	21.4939	21.9558	21.5972	21.9382	21.6728	22.5198	22.2281	22.1366	22.0363	21.9616	22.0157	21.7399	22.0422	21.979	21.6213	21.5328	22.2318	21.8336	21.7517	21.8893	21.9765	21.3398	21.875	21.7573	21.8266	21.7712	22.1406	21.5884	21.9182	21.7221	22.1093	21.9186	22.1961
P00813	24.2263	24.2265	24.4321	23.0546	24.3382	24.8047	23.1872	23.6124	23.4663	23.9048	23.6568	23.7013	23.2944	24.3583	22.0035	24.0488	22.2926	22.7194	23.4518	24.049	24.2289	23.8467	23.8885	24.2302	23.6175	24.8934	23.5086	23.8581	24.3811	23.798	22.4051	23.5899	24.4895	24.7739	23.5592	23.501	23.3029	23.8423	23.2581	23.7661	23.5525	24.2924	22.6898	23.613	23.5895	23.8921	23.3951	23.6602	23.0077
P00846	17.7926	17.3418	16.9968	17.2421	17.4072	17.8165	15.4517	18.3841	17.0033	18.0378	18.3915	17.6377	17.6809	16.9256	17.1265	17.7196	17.9994	17.4436	17.8758	17.6553	17.2085	17.6381	17.1928	16.9259	17.1354	17.0831	18.1037	17.6213	17.8835	18.2411	18.3837	18.8693	18.4666	16.1061	18.0598	17.9423	18.2474	13.9911	17.2542	17.2905	17.4909	17.3534	17.4877	16.64	17.9168	17.9325	17.9566	17.6336	17.673
P00915	19.7448	19.8364	20.0844	19.9468	19.876	19.6084	20.0851	19.8417	19.7134	19.8039	19.8495	19.7472	19.4494	19.6074	20.0629	19.7908	19.7645	19.8384	19.8593	19.4542	19.7097	19.7519	19.6036	19.2152	19.9199	19.5152	19.4987	19.5623	19.7946	19.3397	19.5799	20.1506	19.8338	19.727	19.4607	19.6692	19.9606	19.6241	19.5469	19.8334	19.5754	19.4346	20.0754	19.0472	20.0571	19.403	20.1396	19.1487	19.5109
P00918	19.1028	19.0668	19.1977	19.0694	19.318	19.1054	18.9705	18.7816	19.1645	18.9962	19.4556	19.3482	19.0905	19.0611	19.2719	18.7019	18.9026	18.8045	19.2017	19.5262	19.2792	19.2096	19.1509	19.4098	18.8055	19.5683	18.8074	19.3285	18.8846	19.0757	19.3758	19.4843	19.3352	19.3038	19.6683	18.7396	18.8902	19.3492	19.1986	18.8224	19.3274	18.7791	19.4523	18.8667	19.6764	19.6917	18.8767	18.7913	18.9632
P00966	19.1091	18.89	18.9501	19.6345	18.4042	19.3742	19.1153	19.3057	19.742	19.6196	19.7374	19.1598	19.0273	19.2156	18.8099	19.3852	19.6217	20.1471	19.0996	19.145	18.7799	19.371	18.2461	19.6015	18.3158	18.7884	19.1044	18.8631	19.1261	18.781	18.6641	18.9847	19.2468	19.2582	19.1925	19.6293	19.351	19.7133	19.1327	18.5888	19.0839	19.8335	19.1016	19.0474	19.7513	19.1604	18.895	19.0995	19.3944
P01008	22.1705	22.1523	22.1379	21.8408	21.8157	21.7999	21.4214	21.5784	21.5534	22.2761	21.3886	21.4761	21.4695	21.9828	21.4549	21.6433	21.8428	21.552	21.7473	21.5437	21.2425	21.5537	21.8216	21.4584	21.2543	21.485	22.1948	21.8719	21.7924	21.6905	21.9147	21.5663	21.4862	21.626	22.1877	21.996	21.5957	21.7054	21.5287	21.6799	22.1735	21.6744	21.8036	21.3867	21.8158	21.3811	21.0581	21.4422	21.6859
P01009	22.472	22.5057	22.5477	22.4575	22.8264	22.4559	22.462	22.4425	22.5978	22.5531	22.2909	21.9859	22.3464	22.588	22.3333	22.2706	22.2481	22.2663	22.2408	22.5858	22.7835	22.5917	22.9568	22.4762	22.4917	22.701	22.7431	22.8841	22.6476	22.7775	22.3746	22.5666	22.6419	22.4853	22.432	22.3739	22.497	22.5011	22.6158	22.1629	22.4269	22.4382	22.3537	22.4442	22.5016	22.4938	22.3545	22.5708	22.4962
P01011	22.6314	22.4488	22.5768	22.5678	22.5993	22.6543	22.5145	22.3629	22.8504	22.5989	22.6339	22.4455	22.3794	22.8364	22.2519	22.4238	22.7351	22.4965	22.1523	22.6036	22.6883	22.4958	22.6624	22.6611	22.3491	22.4737	22.4712	23.0368	22.7307	22.8652	22.7674	22.561	22.2109	22.5566	22.2826	22.2394	22.7797	22.4761	22.7842	22.6578	22.5105	22.5383	22.7483	22.0816	22.7709	22.536	22.1907	22.3181	23.0817
P01019	20.1963	19.9733	19.9765	20.3038	20.1114	20.136	20.2536	20.0771	20.3763	20.1637	20.2812	20.4657	19.8727	20.2454	20.301	20.2195	20.4215	20.3922	19.966	20.1809	20.2261	20.0988	20.2417	20.1179	20.082	20.1524	20.5351	20.1158	20.265	20.2627	20.4891	20.4155	20.3109	19.8416	20.4539	20.2378	20.1563	19.9256	20.4467	20.0943	20.0988	20.2022	20.3971	19.9571	20.3298	20.1854	20.0493	20.0986	20.3816
P01023	23.4225	23.5014	23.4993	23.4355	22.927	23.0294	23.2229	23.4653	23.1732	23.0519	23.0953	22.8152	23.2166	22.7744	22.9925	23.3002	23.0846	23.0497	23.507	23.8124	23.8495	23.4712	23.3373	22.9681	22.9791	23.0273	23.1248	23.5412	23.6221	23.5373	23.3221	23.1775	23.4787	23.17	22.9641	22.7938	23.1507	22.9083	23.0541	22.7604	23.7768	22.7818	23.198	23.0344	23.5935	23.3663	22.9407	23.2948	22.9688
P01024	22.5246	22.6344	22.5938	22.7668	22.9985	22.7979	22.6612	22.5984	22.7773	22.651	22.9756	22.7297	22.7996	22.6119	22.5229	22.8111	22.711	22.8974	22.5357	22.905	22.9839	23.0119	23.1651	23.0568	23.0501	23.0176	22.984	22.7207	22.9364	23.3148	22.8534	22.7275	23.0417	22.6243	22.5549	22.8171	22.9896	22.4558	22.6301	22.8449	22.9083	22.888	23.0125	22.542	22.7342	22.6976	23.1334	22.8026	22.8727
P01031	21.3226	21.2896	21.2397	20.975	21.6313	21.433	21.5234	21.3208	21.4585	21.2462	21.5179	21.3772	21.5232	21.2807	21.0214	21.4444	21.493	21.5787	21.2033	21.6447	21.3751	21.3534	21.7066	21.6943	21.4802	21.4713	21.5156	21.5613	21.6178	21.9707	21.1731	21.3242	21.5865	21.3686	21.5637	21.4419	21.6948	21.3846	21.3594	21.5941	21.7057	21.4083	21.7359	21.4474	21.5034	21.4373	21.8002	21.4094	21.5825
P01033	21.989	22.8278	22.8098	22.4406	22.0966	22.6348	22.9202	22.7638	22.4005	22.6405	22.7554	22.7987	22.8462	22.969	23.0061	23.2419	22.6759	21.7504	22.6254	22.479	22.2191	22.6709	22.8653	22.7163	22.3729	22.4629	22.6479	22.5985	22.331	22.0941	22.5875	22.3227	22.3131	22.2203	21.9355	22.6511	22.7397	22.6328	22.7158	22.4573	22.8201	22.6486	22.3374	22.9913	22.3978	23.1072	22.8811	22.2582	22.8324
P01034	21.752	21.6938	21.603	22.0224	21.6748	21.6664	21.4687	22.6101	22.0588	21.8972	22.0596	21.2848	21.627	21.1797	21.8552	21.709	22.0021	21.9886	21.7632	22.3506	21.1292	22.2661	22.0275	22.682	23.1278	21.7807	21.6657	22.4516	22.4449	21.8424	21.9153	22.6946	22.098	21.23	21.7384	22.5732	21.9636	21.25	22.3428	22.4954	22.645	22.7149	21.5369	22.0038	21.9767	21.3954	21.3271	21.2821	22.3387
P01042	22.1413	22.259	22.1312	22.2303	22.6674	22.4538	22.1271	22.0939	21.9963	22.01	22.1676	21.3906	22.0373	22.3235	21.734	22.2625	21.7398	22.2246	22.243	22.2938	22.159	22.1105	21.5472	22.0548	21.9431	22.3335	22.1946	21.9862	22.0855	21.8573	22.0337	22.072	22.2417	22.0336	22.0327	21.9193	22.3144	21.9384	22.1123	22.2818	21.9729	21.9895	22.0681	21.9154	22.0528	22.1791	22.2465	22.1854	22.4933
P01116	20.0636	20.4489	20.6211	20.1409	20.7257	20.3332	20.2488	20.593	20.1123	19.3717	20.6499	20.5418	20.8543	20.611	20.0519	20.7135	20.7785	21.2779	20.3451	20.0288	20.1069	19.8204	20.3319	21.2099	20.0291	21.0958	20.5514	20.5607	20.2467	21.8555	19.8703	20.6883	20.5649	20.8175	20.7721	20.8973	20.1851	20.256	20.1321	20.6826	20.3376	20.268	20.3473	20.6564	20.9832	20.9113	21.3768	20.3453	20.827
P01130	20.5459	20.7952	20.4248	21.3421	20.2508	20.6406	20.7473	20.7605	21.2107	20.7345	21.0297	20.7751	20.8968	20.6631	20.6016	21.1055	21.045	21.1897	20.7514	20.9458	21.4037	20.8954	21.0216	20.5661	21.4672	21.291	21.0895	21.0979	20.8106	20.9133	21.2122	20.6768	21.1797	20.5579	21.4856	21.3559	20.613	20.5066	21.1528	21.0688	21.2466	21.2235	21.0978	20.5498	20.991	21.0967	20.9477	20.7256	20.6283
P01137	20.416	23.2749	22.5804	22.984	17.9376	19.5403	20.8234	20.8426	20.7726	19.6777	20.6137	23.1323	20.487	22.7162	20.7983	22.1227	22.952	22.4452	22.54	19.9216	22.7289	19.5385	21.0001	20.8098	21.1078	20.1225	20.0748	19.9387	20.8619	20.5924	20.9197	20.6826	20.2552	23.5988	18.6256	20.8598	21.5339	22.5109	21.9147	20.9356	20.7687	19.7335	20.1474	21.2579	22.1708	21.9622	21.3613	19.9247	22.0492
P01215	22.7002	19.8333	22.416	21.6273	19.2478	21.7314	19.9391	22.1545	21.3139	20.8256	20.8737	21.7681	19.8079	23.0876	19.7061	19.5628	22.1269	20.7371	21.045	21.7905	22.0602	20.8862	20.608	20.8301	21.0249	21.3801	20.976	20.777	21.2876	21.478	23.2751	21.267	21.3337	20.8582	22.1384	20.9245	20.9768	20.6717	23.0422	20.9452	22.5678	20.8057	20.3706	22.8959	21.3048	20.1718	20.7909	21.4411	21.9489
P01242	22.2097	14.3576	17.3404	15.2025	22.4693	20.6644	13.9924	14.3956	19.4382	14.3935	18.5015	22.2675	19.8536	22.1346	13.2722	18.9408	12.9021	13.3028	13.0587	19.3768	22.6639	14.2339	19.528	19.5502	21.719	13.2743	13.2051	19.1274	19.455	19.9687	17.3208	19.638	20.0129	19.445	14.112	19.6824	20.0872	13.7884	21.7872	13.1393	17.2828	19.5553	17.8671	21.5433	22.0807	21.0142	20.0068	16.5639	19.5759
P01344	19.6576	20.5646	20.0104	20.5498	22.3539	20.2763	21.9871	19.6834	20.4662	19.6509	20.3081	19.7717	19.8185	20.0193	19.3883	19.6973	21.0234	21.7936	21.3679	21.781	19.701	22.0068	20.4482	19.8302	19.7568	20.7308	19.879	21.8217	19.9816	21.9041	20.5103	20.3072	19.7254	19.9436	19.0754	20.0069	20.2845	20.4663	20.846	21.7707	19.2566	20.5937	21.3844	22.1846	22.6374	19.7184	21.0252	19.4408	20.1439
P01562	19.1648	20.8129	20.5064	20.7953	20.3857	20.9896	21.1493	20.884	19.0171	21.249	21.5121	21.3036	21.218	21.233	18.4485	20.2128	21.3438	21.6167	21.1732	19.6628	20.9587	20.8054	20.9967	17.8712	19.4117	21.0202	19.9489	21.0039	18.8594	20.817	19.4407	21.017	21.1102	21.0954	21.468	21.0333	20.5961	19.2077	21.3262	20.8235	21.2287	18.9689	21.2509	20.7933	19.424	21.3948	18.8482	18.2664	20.7926
P01591	23.6051	23.4742	24.0328	24.0394	23.849	23.3138	24.1187	23.5396	23.5488	23.7758	24.0224	24.4856	24.3821	24.1906	23.9542	24.0502	23.6475	23.9211	22.9326	23.786	23.9524	23.4826	23.9114	24.5412	24.6729	23.3303	23.4932	23.6079	24.1829	24.5894	24.122	23.795	23.1317	25.0008	22.9126	23.8481	23.9348	24.1131	24.3023	23.2702	23.7957	23.3747	23.9882	24.1213	24.1141	23.3056	23.4835	24.3275	23.5365
P01594	23.8188	22.7024	22.8826	22.4963	22.5815	22.5521	24.0329	23.3523	23.7342	23.4425	23.1527	24.1528	23.4876	23.081	21.2848	23.2066	22.033	22.0007	23.7358	23.6512	23.7097	23.6259	23.407	22.5736	23.6071	23.266	23.0837	23.2761	24.0443	23.0851	23.3247	23.6899	22.7012	22.1101	22.7135	23.2764	21.0936	24.7418	23.5082	23.3743	22.9347	21.4872	22.5982	24.7284	23.1669	23.6333	23.5403	23.6215	23.4416
P01599	23.7686	22.747	23.4563	22.4591	22.3738	22.658	23.5695	23.44	24.0404	23.1806	24.2109	23.6477	22.8794	24.2061	24.0351	23.6772	22.7726	23.8795	22.8482	22.3251	23.8677	22.9776	23.8488	24.2071	23.8534	22.1945	22.835	23.8182	23.6771	23.9986	23.8117	23.4144	23.5212	23.5367	23.54	23.1979	23.2502	24.1356	23.9049	22.1353	23.2408	23.607	23.6157	23.1584	23.1161	23.1112	22.6287	23.5854	22.4202
P01601	23.4196	22.0062	21.9842	23.135	22.1138	21.9004	23.5975	23.2539	23.6556	22.2647	23.1726	23.583	22.6951	22.8769	22.8795	22.3568	22.8606	21.961	23.6438	21.6299	23.6006	23.7353	22.7083	22.4986	23.7689	22.6089	23.5536	23.8726	23.77	22.5497	22.8706	22.2952	21.2261	22.7332	23.8908	22.6588	21.2811	22.9425	23.0602	22.2304	23.767	23.5532	22.6012	23.4704	23.3981	22.7414	21.3399	22.7958	22.2866
P01602	23.6401	23.8479	23.8485	22.5748	23.2236	23.7492	23.6002	22.9478	22.6686	22.7611	23.5447	23.5197	23.5149	23.9987	23.8179	24.3767	22.3995	23.3681	24.0326	23.4094	24.0864	23.1377	23.2188	23.3247	23.0992	23.1057	22.884	21.9399	23.0332	22.57	22.6207	23.864	23.318	23.4535	23.4231	23.0901	22.2177	24.017	22.5697	23.9573	22.845	23.4075	23.2224	23.0966	23.1498	23.1804	22.9186	22.9078	21.7916
P01614	22.6186	21.0292	19.7696	22.3738	23.2376	22.9154	20.5099	22.821	22.3005	23.1176	23.5349	22.276	24.5406	20.9023	22.3322	21.2504	21.6674	20.7	21.0984	20.7761	23.9949	21.3512	22.3178	23.4105	24.3171	22.4536	23.09	21.9221	23.259	22.412	22.5881	21.7627	23.0515	20.6871	23.1616	23.7181	22.0388	21.2971	22.1529	21.9493	22.2593	22.421	21.9589	22.2963	21.3562	21.9907	21.9588	22.1897	20.7883
P01619	23.3718	22.9777	23.1165	23.2853	23.1817	22.9541	23.5886	22.8892	21.8127	23.0131	22.5345	23.683	23.7834	23.6558	23.814	23.4793	23.33	21.7428	22.7965	23.0778	23.4263	22.9088	23.3136	22.7783	23.9602	23.1588	22.3729	22.9899	23.3058	22.9112	23.4382	22.9673	23.1258	21.8015	22.2847	23.0714	22.8901	23.5727	23.0674	22.6455	21.3208	23.3887	21.8531	23.1401	22.6909	23.2061	22.8868	23.1301	22.6958
P01699	26.0046	24.3692	23.4102	23.4268	23.4711	21.8518	19.7628	25.027	23.0725	22.7358	24.8469	25.3429	24.7142	24.5372	24.6868	24.39	24.5517	23.5099	23.1183	24.309	23.4913	24.714	24.4674	24.4653	23.6602	21.2901	24.3697	23.87	24.6006	22.9073	23.1407	24.7124	24.6276	24.6735	24.8696	23.8356	22.8848	22.5137	21.9217	23.9545	24.6795	24.7299	22.4091	22.7109	24.4765	24.0165	23.7331	21.561	22.3057
P01700	21.7121	21.2834	21.8703	21.3046	20.6092	21.1374	22.2916	21.1717	21.7162	20.8674	21.0395	22.0242	22.1704	21.5021	22.3663	21.8565	21.914	21.49	20.6762	21.4164	22.6534	21.1987	21.6013	21.7237	22.0552	21.0568	21.1357	21.3614	21.6578	20.629	21.0054	21.4078	21.4458	21.4279	21.9213	21.6036	21.0527	21.2522	21.6929	21.6228	21.8243	21.4852	21.7058	21.1865	20.9774	21.3795	21.6361	21.7536	21.0833
P01701	22.8989	22.2747	22.4804	21.5924	23.3693	22.4859	22.234	20.9503	22.3258	23.0303	22.2837	22.7205	22.5154	21.8459	22.8304	21.7679	19.7981	22.1788	22.5061	22.5113	23.1718	22.4703	22.2613	22.9788	23.2577	22.5017	22.2637	21.9486	22.1526	22.5376	20.0139	22.955	22.6786	22.9723	21.6768	22.3991	22.2925	22.1784	22.3292	21.9442	21.0719	21.4426	22.0424	22.386	22.4671	22.708	21.7146	22.0938	21.5299
P01703	24.1599	22.5162	24.2826	23.6423	24.3825	24.0585	23.4589	23.4968	22.9452	23.9053	23.3963	24.2583	25.0242	23.5045	24.8063	24.211	24.3524	23.8058	23.7169	24.3428	23.7744	24.0264	23.7323	24.1752	24.4497	23.5152	24.2101	23.4395	24.4161	23.2786	23.6528	24.489	23.8695	23.4188	23.7048	24.4418	24.0572	23.9265	24.1443	23.3925	23.4123	24.032	22.2151	24.1516	23.1586	23.8657	24.1707	24.3723	23.5129
P01704	21.9296	22.2548	22.1516	22.102	22.0809	21.8503	21.9678	21.7896	22.0699	21.4021	22.6711	22.4356	20.3295	21.9748	22.6825	22.2362	22.8579	21.6185	19.9026	21.8234	22.7086	21.3122	21.6947	21.3382	22.4129	22.5663	21.4877	20.7777	22.4714	21.3987	22.5612	21.5951	22.0155	22.1898	22.1243	21.5421	21.874	21.0432	22.7311	22.3866	22.53	21.698	20.8173	22.626	21.7903	22.3434	22.717	22.5787	21.517
P01706	21.2683	20.6348	21.4504	21.9967	21.5986	19.8324	20.8246	21.1337	21.8031	19.8702	20.5084	21.3769	21.8181	20.9219	21.2538	21.271	20.1121	21.1744	20.4683	21.4599	21.5238	20.5537	21.7451	20.9462	22.554	21.382	20.2628	21.8625	20.5212	20.2033	20.1947	21.1275	21.5048	20.3479	21.2855	20.521	20.1881	21.6304	20.6339	20.1591	21.1691	21.4111	21.1117	20.3793	20.6748	21.0532	20.2562	20.6851	19.7133
P01709	22.6703	21.6969	22.1001	21.6739	22.9428	22.4043	21.9961	22.6294	22.6501	21.9682	22.2275	22.3398	22.4029	22.4227	22.3278	22.5106	21.4392	22.4858	21.5117	22.588	23.1894	22.0576	23.2695	22.1701	23.368	22.788	22.5371	23.0675	22.1903	21.5056	22.2766	22.6152	22.8746	21.8802	22.5113	21.9958	22.3124	22.8508	22.0939	22.0943	21.8585	22.6873	22.2036	22.6045	22.8791	21.645	21.3044	21.8178	22.1992
P01714	23.1766	23.8088	22.9781	22.3383	24.1718	24.386	20.8363	22.7269	22.7238	23.2678	22.4945	22.7935	22.4375	23.1554	20.8502	22.5537	21.4011	20.851	23.9299	20.8983	23.3117	23.9573	22.0507	23.8257	22.7072	23.7544	21.2596	21.8997	22.057	23.332	21.4136	23.9668	23.9647	23.7475	21.0638	22.1167	23.2496	22.0954	22.0255	22.5344	22.5069	22.5146	21.6738	22.628	23.4089	22.3343	23.3428	22.7885	23.2987
P01717	15.7694	21.6483	19.2108	20.9677	18.8463	20.7646	17.3442	20.5683	20.0127	22.3521	21.9492	21.5819	20.5254	20.8285	19.5749	20.66	21.5909	19.4663	20.7735	20.5299	22.6915	21.3895	20.7444	19.364	21.2435	20.5453	17.3453	20.7153	20.8777	21.5704	19.0102	21.495	21.531	20.441	20.0732	21.9369	21.1593	20.5937	20.7051	20.5276	21.0992	20.1653	21.1303	20.7494	21.5074	21.0505	19.2339	21.7012	22.6991
P01718	22.4293	20.4557	21.4939	21.5417	21.8772	21.7165	21.8231	22.0193	21.8236	22.8291	21.6182	22.1243	21.8386	22.1774	21.7515	21.7838	21.4553	21.227	21.3076	20.8119	22.1262	21.0743	22.5652	21.8823	21.7036	22.3825	20.8114	20.9989	21.6327	21.2585	22.2848	22.0178	22.0905	22.5623	21.8787	21.9598	21.2339	21.8563	21.6558	21.1394	21.7941	22.0871	20.9585	22.0368	21.973	21.087	21.6737	21.3628	21.5254
P01721	22.9265	21.4877	23.8344	23.6851	23.4623	21.7922	23.2793	23.5934	24.4551	24.028	23.2334	22.9841	22.5947	24.8118	21.8618	25.0083	22.9311	20.3999	21.3341	24.2522	24.2692	23.7989	23.085	23.611	22.7832	23.7616	21.8352	24.337	24.6415	24.8789	24.0426	22.6074	22.1709	25.3934	25.4981	22.8896	24.7855	24.713	24.2674	22.7514	24.5811	24.7751	24.7861	24.5644	22.5654	21.8933	24.1869	22.4567	24.4279
P01742	24.5744	22.569	22.7534	24.0047	23.0245	22.8996	22.8431	22.8863	23.7847	22.6847	23.5111	23.9626	23.8429	22.7969	24.1	23.3413	21.4001	23.5717	22.364	23.2545	23.4837	23.2624	23.2662	23.705	23.2849	23.4456	23.7499	23.3667	23.8257	22.7312	23.4255	22.7834	23.7856	21.2101	24.1344	23.6412	22.8887	23.8337	23.5311	23.0359	22.8919	21.4999	21.5534	23.4498	23.2876	23.0916	23.9433	20.5829	23.3465
P01743	22.3317	20.266	22.029	22.8036	22.2464	22.2884	22.6682	21.1057	21.6413	22.1677	22.0906	22.5899	22.8725	22.4534	22.4207	22.6088	18.4902	22.2368	21.9452	21.7134	20.7658	22.8704	21.4088	22.2777	23.0314	22.5807	21.8896	22.3039	22.6755	22.4307	22.6946	21.7479	21.0076	22.1536	22.5027	23.0807	21.5634	23.4015	22.9785	22.4695	20.5395	22.4251	20.8155	22.1443	21.7177	22.5204	22.0926	22.5581	21.0021
P01766	24.0506	23.2582	23.5005	23.0589	23.1434	23.1975	23.3069	23.59	23.5652	22.3614	23.1163	23.0774	23.3866	23.6029	23.5176	23.4699	21.6344	22.0958	23.4719	23.1353	21.7336	23.1805	22.66	22.245	23.122	23.0475	23.6381	23.4033	22.9767	22.2811	23.0164	23.9877	23.4491	23.1726	22.7329	22.4234	23.1655	22.2106	23.4078	22.7824	23.3175	23.4381	23.2176	22.8666	21.8285	23.3599	22.848	22.663	23.0457
P01780	24.7362	24.9479	24.8978	24.5107	25.2576	24.3387	25.5209	24.9404	24.9906	25.2693	25.0079	24.836	25.6275	25.0531	25.7095	24.7892	24.7218	24.8612	23.8921	24.4272	25.4612	24.7994	24.6488	25.1997	25.1412	24.9489	24.7498	24.698	24.5902	25.3377	25.9776	24.9599	25.3435	25.3361	24.8494	24.7169	24.305	24.9955	25.2426	24.0347	24.5547	24.7395	24.663	24.6918	24.921	24.7543	23.9057	24.8141	23.6002
P01817	20.7462	21.093	21.7333	21.5252	20.7465	20.7094	21.2747	20.6921	22.1082	21.5936	21.4442	21.5006	22.1969	19.6322	22.6885	21.3512	21.4305	20.6165	20.5853	20.1648	21.1206	20.1748	20.8183	20.3567	21.6406	21.1052	21.5779	21.9077	20.1403	20.5726	21.1911	21.5933	21.0825	21.0575	21.0439	21.8346	18.7528	21.2738	21.181	20.6109	21.2733	20.2011	19.8111	20.5567	21.4162	20.9844	21.138	20.9792	21.2027
P01833	20.3819	19.7944	19.7325	19.7312	19.8075	20.3254	19.7301	19.8101	20.3347	20.264	19.6654	20.0055	20.0769	20.1411	20.2508	20.4942	20.1273	19.9439	19.7362	20.4659	19.8299	20.2404	20.1477	20.2381	19.7405	20.3681	20.2022	19.7029	19.7707	20.175	19.5152	19.5543	20.21	20.1422	19.8309	20.1986	19.8745	19.9171	20.0661	20.0391	19.8391	19.9318	19.6622	19.8705	19.9281	20.1912	19.483	19.7816	19.9637
P01834	23.2617	23.7292	23.1457	22.9409	22.8357	22.7465	23.4574	23.3096	23.4401	23.1112	23.27	23.4478	23.6952	23.4744	23.8891	23.7538	23.2856	23.0001	23.0084	23.2719	23.728	22.7087	23.7808	23.6442	23.4747	23.1884	23.3848	23.3652	23.519	22.9309	23.0807	23.3727	22.6099	23.2932	23.0244	22.8426	23.1089	23.5627	23.0986	23.2003	23.4443	23.4225	23.2278	23.8356	23.2494	23.4609	22.8065	23.3923	23.0159
P01857	24.196	23.7775	23.9652	23.5659	23.7465	23.7132	24.1094	23.7671	23.8773	23.8203	23.77	23.9087	23.7335	23.5379	23.7848	23.8842	23.6176	23.298	23.4554	23.5696	24.1883	23.5424	23.937	23.8437	23.953	23.538	23.132	23.755	24.0612	23.0421	24.0404	23.7185	23.8086	23.4748	23.8367	23.1606	23.4625	23.9193	23.509	23.1583	23.5616	23.8723	23.4409	24.0799	23.488	23.8066	23.2407	23.8921	23.423
P01859	24.2768	24.2006	24.4092	24.0435	23.8002	24.1971	23.8346	23.8279	24.5415	24.3944	23.838	24.2397	23.5687	23.5521	24.9957	23.7577	22.97	23.2441	23.922	23.7871	24.2372	23.5676	23.4922	24.297	23.8077	23.5596	23.7538	23.703	23.3458	23.565	23.7501	23.7803	23.8801	23.4674	24.1183	23.4014	23.2768	23.6528	23.8163	23.3981	23.4785	23.4966	23.6187	23.492	23.6115	23.914	23.7855	23.8888	23.6507
P01860	25.0329	24.1441	24.6679	24.4634	24.3561	24.1662	24.2974	25.0014	22.9822	24.9332	23.3363	24.5031	25.0508	24.7037	24.3035	24.7853	24.6898	24.3257	23.5638	24.3636	24.4788	24.5776	24.748	25.3069	22.8252	24.1889	23.9831	25.0044	24.2619	23.8274	24.7397	23.6994	23.5837	24.7376	24.5886	23.567	24.0107	24.1398	24.7378	23.5069	24.258	24.449	24.1284	24.4857	24.9443	22.9031	23.7203	25.2642	24.0082
P01861	23.6399	24.4961	23.7382	23.0965	22.8661	23.9562	24.155	23.8128	23.901	23.6428	23.6647	24.1222	24.079	24.0918	23.7455	23.9591	23.6969	23.4076	23.4401	24.0375	23.7614	23.2103	23.1065	24.2002	23.1075	24.048	23.9934	23.8034	24.2091	23.5177	24.2311	23.3698	23.596	24.3074	23.9303	23.7954	23.1265	23.9726	23.9072	23.5219	22.5738	23.596	23.2747	24.5464	23.3163	23.5364	23.4732	23.8272	23.1912
P01871	22.9378	22.9714	23.6024	23.4345	23.2654	23.2517	23.4151	22.5815	22.7854	23.1123	23.0115	24.1664	23.6183	23.7642	23.007	22.5581	23.0839	23.0568	22.2501	22.6959	22.6864	22.7372	22.5877	23.7669	23.5622	22.6313	22.2374	22.5332	23.5893	24.0603	23.4255	23.3702	22.3419	24.6248	22.248	23.2721	23.3356	23.1856	23.864	21.9003	23.0297	22.2263	23.3813	23.753	23.3601	22.6331	22.4257	23.8636	23.1463
P01876	23.7858	23.7153	23.8502	23.4917	23.4668	23.7062	23.7798	23.7969	23.4374	23.5179	24.3313	23.9736	23.5964	23.4165	23.7355	24.1846	23.3116	23.8629	23.4954	24.2117	24.3778	23.8238	24.2661	24.7362	25.1354	23.6906	23.8414	23.8932	23.3613	24.0285	24.0245	24.1246	23.6699	23.6234	23.3488	23.5554	23.8891	24.1668	24.1343	24.4138	24.4663	24.7821	24.0444	24.3583	24.0782	23.6256	24.2154	24.2196	23.8292
P01877	22.3936	22.346	22.6256	21.997	22.5459	22.4408	22.7241	22.6697	23.0554	22.7044	22.8935	22.5687	22.0645	22.0439	22.4027	22.9039	21.6383	22.2186	22.261	22.4812	23.2583	22.7562	23.0022	23.3179	23.3839	22.7622	22.1043	22.5383	23.0075	22.7265	22.7508	23.1087	23.3417	22.9634	21.9939	22.561	22.5395	22.7022	22.3667	23.2014	22.8862	23.4837	21.9724	22.9182	22.7937	22.455	22.8649	22.6752	22.9491
P01880	20.4755	20.0051	20.5101	21.3472	19.8398	20.747	21.1694	22.2926	20.1661	20.4487	21.4726	21.0842	21.0628	21.4457	22.0713	21.3203	20.3383	20.9027	21.1629	21.107	20.3976	22.5883	20.615	20.5349	19.4215	19.8915	21.3621	20.98	21.5821	20.4023	22.16	22.0872	20.3649	20.242	20.8991	21.0414	21.2799	19.5444	21.5582	20.5678	20.7392	21.1349	22.3792	20.4557	21.2955	21.5942	20.3911	23.4007	20.9963
P01889	18.4862	19.3452	18.6582	18.8476	18.8181	19.2625	19.1615	18.9191	18.8936	19.0828	19.3074	18.782	17.8923	19.5332	18.9321	19.2164	19.4679	19.6401	18.9978	17.8704	18.8458	19.0098	18.7636	18.9642	19.4223	18.8225	18.7093	19.0126	18.6997	17.9527	18.0994	18.8283	18.7795	18.1399	18.8014	19.1353	19.0497	19.255	19.1409	19.4617	19.2061	18.437	18.6547	18.9594	19.4873	19.3915	19.1321	18.4226	19.4406
P01903	19.0416	21.8988	21.3321	21.3052	20.5813	20.9844	21.5587	21.2498	21.8646	21.5825	21.4247	21.5604	21.6237	21.0411	22.2957	21.6058	21.0284	19.6376	20.6265	20.7627	21.0709	20.6082	20.3159	21.1076	20.5234	20.9373	21.3148	21.2957	19.7886	20.6493	21.8186	21.9964	21.1113	21.7229	20.8525	21.0296	18.8608	19.5291	20.9477	20.2842	19.7199	19.3178	20.6265	20.9624	20.2482	20.0754	20.8042	20.688	20.85
P02008	18.0532	18.106	17.7133	17.7201	17.9488	18.0537	18.3282	17.7117	18.3196	18.4177	18.7669	18.0781	17.8549	18.1335	17.8692	18.5023	17.3475	17.9777	17.5939	17.6979	18.2493	18.3242	18.4761	17.9238	17.7833	18.36	18.8464	18.6166	17.9012	18.6566	18.197	17.8045	17.6539	18.1321	18.0084	17.9025	17.6556	18.5127	17.7851	17.7294	18.0928	18.5903	18.3458	17.9986	18.2371	17.98	18.3603	17.9218	18.2181
P02042	20.9517	20.7456	21.1348	21.1026	20.5313	20.7918	20.8776	21.1793	20.9358	20.9571	21.0101	20.769	20.598	20.8689	20.9285	21.331	21.111	20.8192	21.2324	21.1484	20.5709	20.9684	20.7053	20.6158	20.9474	20.2825	20.4746	20.6753	21.0109	21.103	21.1854	21.1455	20.8523	21.0106	20.9565	21.3506	21.1954	20.857	21.142	20.5915	21.0751	21.323	20.8217	20.7027	20.8825	20.597	21.2532	20.9512	20.7982
P02100	20.6354	20.181	21.2403	20.9402	20.7292	20.7171	20.9088	21.0848	20.8352	20.8614	20.7082	20.8347	20.7765	20.8087	20.9216	20.8166	20.9124	20.9992	20.531	21.2513	20.3772	20.7927	21.0757	20.7606	20.622	20.2858	20.6155	21.132	20.4818	20.967	21.0784	20.9938	20.3311	20.7527	21.0281	21.3268	20.7941	20.8103	20.4952	20.8155	20.8113	20.7062	20.6085	19.9678	20.7544	20.7841	20.7594	20.6355	20.5516
P02452	20.9538	20.6171	20.9846	21.1721	20.9148	20.7118	21.0186	20.791	20.8993	21.1353	21.1716	20.9563	21.1334	20.9732	21.0893	21.0562	21.1497	21.1518	20.876	20.8836	21.2152	20.6877	20.8097	20.7626	20.8847	20.7526	20.9165	21.0463	20.9892	20.8617	20.8985	20.6746	20.6602	20.844	20.7378	21.0067	20.9495	20.8161	20.9162	20.6845	20.8737	20.5778	20.8791	21.108	20.9774	20.9709	20.7556	21.0056	20.9467
P02458	17.7625	17.8586	17.6995	15.8846	15.7385	15.5813	15.4789	15.4436	18.6013	17.7352	16.292	17.2582	18.4514	17.3732	18.2919	18.1914	17.6615	17.6144	15.8506	17.9022	16.8619	9.83701	16.6369	13.1982	14.4111	14.8927	16.5439	14.498	13.8024	16.4894	17.8123	16.5132	17.7483	17.1041	17.9001	15.5228	15.7321	13.5213	16.9942	16.3022	16.711	13.3337	17.1296	15.4114	16.8817	16.2486	17.267	17.337	16.9098
P02461	20.9945	21.2967	21.0594	21.2038	21.3808	21.3466	20.8252	20.9964	21.4464	20.9899	21.1947	20.7329	21.2522	21.4141	20.9084	21.1307	20.703	21.5639	21.1028	21.1294	20.8339	21.3549	21.0768	20.8228	21.6485	20.7995	20.7281	21.1153	21.433	20.9889	21.4636	21.1513	21.7198	21.1857	21.4348	21.4278	20.8889	21.3895	20.6614	21.2842	21.3002	21.6983	21.046	21.3775	21.5045	21.3388	20.9408	21.4845	21.5806
P02462	19.9992	19.3302	20.1999	19.0182	18.56	20.1985	19.7399	18.2422	18.8089	19.0927	18.3782	18.4859	18.0917	19.6116	18.6588	17.5522	18.336	18.6405	19.7165	19.0448	19.3999	20.3524	19.3414	20.1568	19.38	20.0292	18.6231	19.8947	19.5254	19.4028	19.044	18.4243	19.8718	19.989	18.6272	18.3815	20.2251	19.9528	19.351	19.2809	17.7242	18.6268	18.0398	19.2846	18.5047	19.512	20.0946	17.8457	19.9732
P02511	19.531	19.4674	18.6673	19.6937	19.5131	19.1384	19.1111	19.5264	19.2906	19.6224	19.2064	19.6515	19.0172	19.7954	19.2646	20.052	18.5647	19.7303	18.8458	18.8614	19.231	19.5481	19.3209	19.5285	19.2877	19.4421	19.5009	18.7833	19.7303	19.5202	19.9474	19.4459	19.6061	19.8619	20.0804	19.2164	18.8364	19.4102	19.1191	19.4919	19.5062	19.7859	19.6848	19.419	19.2686	19.3167	19.4793	19.3934	19.123
P02533	19.7982	20.6296	19.6013	19.4743	19.7889	20.2296	19.9684	21.0547	20.0848	20.1624	20.6731	20.131	20.1917	20.6606	20.0341	19.9216	20.1808	19.5538	19.4537	19.6589	20.7457	20.7693	20.384	20.9386	20.5749	20.1326	19.1899	19.389	20.1033	20.7256	19.0868	19.6685	20.748	19.6452	19.7353	20.4868	20.4431	20.3707	20.0839	19.7621	19.5783	19.9759	19.9902	19.5155	19.9286	19.8206	20.1503	19.9443	19.7863
P02538	22.7961	23.4881	22.8854	21.8646	22.5764	23.1373	23.0209	22.4986	22.473	22.3349	22.5916	20.6048	20.9593	22.5878	21.2555	22.9816	22.7339	20.6939	22.4162	22.9383	22.6878	21.4005	22.5506	22.3665	21.4614	23.0854	22.2235	22.9221	21.3347	23.0737	22.4608	22.1205	22.502	22.2352	22.3106	20.7484	22.8595	23.7539	22.74	22.7632	22.6113	22.1577	22.0773	21.2451	22.7454	21.6827	23.0696	22.2056	22.8497
P02545	20.6788	20.7084	20.6628	20.2972	20.6149	20.3576	20.4778	20.3772	20.5222	20.2109	20.2572	20.3032	20.3407	20.5112	20.2303	20.446	20.3662	20.3095	20.3935	20.7238	20.2668	20.6611	20.4684	20.3892	19.9972	20.6677	20.1487	20.5611	20.4161	20.4857	20.4694	20.5377	20.3298	20.4754	20.6247	20.185	20.5356	20.3585	20.2065	20.6138	20.7441	20.6773	20.2923	20.4469	20.5424	20.6069	20.3946	20.3267	20.2858
P02549	20.4007	20.2253	20.2699	20.1703	20.2575	20.2331	20.3272	20.2236	20.2975	20.2983	20.4768	20.4822	20.2893	20.4403	20.2635	20.2778	20.2945	20.4112	20.1354	20.3105	20.3073	20.2241	20.4017	20.3758	20.3883	20.2479	20.117	20.3486	20.5812	20.2147	20.3081	20.2944	20.3593	20.3236	20.3321	20.4259	20.3482	20.3972	20.3405	20.2838	20.2617	20.354	20.3419	20.1523	20.3084	20.2053	20.1498	20.2381	19.9838
P02647	22.4771	22.6555	22.6711	22.3871	22.7379	22.8317	22.2571	22.3555	22.1283	22.1699	22.1853	22.2795	22.2651	21.9462	22.2822	22.0863	21.9712	22.1752	22.4944	22.339	22.3759	22.2344	22.424	22.2681	22.4285	22.3342	22.4864	22.3242	22.5731	22.7745	21.8284	22.9513	22.5567	22.7281	22.2853	22.117	22.6066	21.872	22.2736	22.1296	22.363	22.0658	22.224	22.454	22.3924	22.4133	22.3297	22.435	22.3682
P02649	22.2145	22.3824	22.6026	22.3524	22.4488	22.8567	22.9203	22.243	21.9798	22.3137	22.0055	22.4418	22.1907	22.6733	22.0327	22.2472	21.6619	22.3333	22.8118	23.5008	22.8883	22.2596	22.387	22.4272	22.1634	22.7662	22.4215	22.4279	23.1639	23.1057	21.883	22.8775	22.6652	22.1033	22.6369	23.1366	22.7922	22.7146	22.5229	22.5075	22.4383	21.9492	22.0147	22.0193	22.4682	22.0676	23.6446	22.2062	22.4751
P02652	23.7327	23.5986	23.8356	23.5026	23.8422	24.1607	23.2279	23.9767	23.312	23.9221	23.76	23.5085	23.5847	23.7004	23.3258	23.8845	23.0855	23.8066	23.5464	23.3993	22.9481	23.7079	23.1748	23.7797	23.548	23.6453	23.6412	23.2586	23.4773	23.8121	23.1285	23.6186	23.4816	23.6056	23.3378	23.6546	23.4607	23.095	23.3641	23.5167	23.7821	23.501	23.5103	23.7297	23.4801	23.567	23.5349	23.5991	23.7302
P02654	23.4026	23.8603	24.1018	24.112	23.7907	24.2935	24.2671	23.9129	23.689	23.5747	23.8201	23.9205	23.9948	23.7457	23.6497	23.6641	23.9024	23.7568	23.9085	24.2325	23.7525	23.572	23.6739	23.6762	24.1174	24.1492	23.9549	24.2256	24.3758	24.714	23.9082	24.21	23.9745	24.3672	24.1517	24.3835	24.0541	23.6653	23.8062	24.2457	24.3613	23.589	24.0151	23.9324	23.9968	23.5696	24.5561	23.7023	23.9184
P02655	19.827	19.7426	20.1182	20.4395	21.0398	20.8641	21.4508	20.8506	20.3615	20.5079	20.6	20.7698	20.9903	21.4893	20.3883	20.534	19.9114	19.9969	20.704	21.6746	20.4975	20.5821	20.3786	20.8401	20.4481	21.427	20.6363	20.2002	20.5939	21.4144	20.1968	20.1774	20.7656	21.3226	20.6095	21.3857	20.7903	20.7067	20.022	21.5002	21.0442	20.311	20.3651	20.3807	20.7452	20.3331	22.1869	21.0947	21.4559
P02656	21.1762	21.1868	21.6336	21.5292	21.9998	22.0772	22.61	22.1361	21.62	21.6145	21.8715	21.8593	21.9064	21.8488	21.8098	21.229	21.2804	21.4	21.18	22.3939	21.9229	21.5161	21.8293	21.6755	22.11	22.7088	21.2628	21.129	21.4012	22.6076	21.427	21.7089	22.4848	22.2505	21.7112	22.5243	21.4086	22.2371	20.7709	21.9578	21.5873	21.2076	21.4356	21.6982	21.5575	20.8302	23.101	22.322	22.6097
P02671	19.7643	20.3929	20.2797	20.1003	20.2528	20.5261	20.0876	19.8658	20.0271	20.0178	20.1352	19.7705	20.063	20.0224	19.8617	20.2541	19.7643	19.9152	20.3421	19.5268	20.3157	20.0674	20.5316	20.4037	20.1592	20.6121	20.3142	19.6142	20.4779	20.5002	20.0121	20.4287	20.5168	20.2873	20.1595	19.7833	19.9737	20.311	20.0718	19.9649	20.2582	20.0587	20.2704	20.16	20.1034	20.1495	20.5212	20.0061	19.9967
P02675	20.1257	20.4925	20.0196	20.5932	19.8352	19.9825	20.5376	20.3053	20.0147	20.1844	20.1863	20.2164	20.3172	20.1339	20.4912	20.1219	20.433	19.8344	20.3088	20.0196	20.5944	20.1282	20.3146	20.0972	20.7197	20.3331	20.2091	20.3236	20.4372	20.2834	20.5058	20.2106	20.0176	20.285	20.138	19.972	19.9064	20.3289	20.0539	20.0602	20.0609	19.8495	20.5645	20.1215	20.3936	20.1525	20.3361	20.1681	20.0449
P02679	19.5807	19.8133	19.6603	19.5485	19.6327	19.6218	19.4535	19.4062	19.5131	19.6266	19.3638	19.1855	19.271	19.4726	19.2754	19.2227	19.0379	19.4729	19.7967	19.4753	19.7523	19.7998	19.9389	19.687	19.3135	19.7019	19.4393	19.8721	20.1807	19.8472	19.5018	20.1072	19.2303	19.6746	19.7691	19.7164	19.5865	19.4138	19.7995	19.5843	19.5386	19.6553	19.2433	19.2962	19.8767	19.5772	19.7761	19.8156	19.3622
P02724	20.4503	20.1586	20.0443	19.6176	20.7585	20.2133	20.5671	19.8832	20.46	19.8545	20.4542	20.5287	20.0002	20.3746	20.3491	19.9878	19.2527	20.4838	18.321	19.5712	20.1357	20.3272	20.4151	19.4971	20.3519	19.4316	19.6667	20.1868	20.4425	20.7653	19.8895	20.8874	18.851	20.3828	19.6579	19.9503	19.7438	20.0999	19.7611	19.6081	20.0965	19.9819	20.3471	20.0326	20.4875	19.8065	19.6717	20.2509	19.4306
P02730	20.2045	20.1973	20.0016	19.5994	20.1191	20.0221	19.6144	19.9569	19.7776	19.4325	19.9337	19.8277	20.0678	19.9745	19.885	19.9385	19.8256	19.8375	19.1799	19.8835	20.3111	19.6491	20.1732	20.1698	19.7826	20.1331	20.0108	20.2978	20.2415	19.5624	19.8481	20.2234	20.1953	19.7378	19.8578	19.3353	19.6118	20.3036	19.9165	19.857	20.429	20.2675	19.6026	20.1444	19.8984	19.8548	20.2124	19.9596	19.7546
P02741	21.8601	21.5857	21.0575	21.5113	21.8987	22.1561	21.8974	22.0769	23.4737	21.903	22.1772	21.9227	21.8352	22.4661	22.1316	22.516	21.927	21.5143	21.9294	20.9443	21.9787	22.2607	23.2424	24.3339	23.4009	22.8202	22.0482	22.5543	22.3873	22.5543	21.4744	22.3996	22.9167	21.0766	21.9428	22.3373	22.0825	22.0755	22.6425	21.9151	23.7011	22.2921	22.6223	21.6285	21.928	22.1917	23.3411	22.4721	22.4292
P02743	23.0766	22.2222	22.5364	23.1913	22.939	22.4811	22.8339	22.8931	23.3114	23.0413	23.0313	23.1673	22.873	23.1909	22.8208	22.7927	23.1034	23.2861	22.3744	22.7052	22.7734	23.458	23.1538	23.8036	23.4057	23.4683	23.3038	22.8807	23.3987	23.4121	23.1841	23.2012	23.8002	23.1917	23.6333	23.8083	23.3123	23.1634	23.1911	23.2443	23.2757	23.1354	23.5402	22.949	23.1339	22.8131	23.7695	23.1095	23.3344
P02745	20.7676	21.2957	20.9586	20.9543	20.9345	20.1905	20.5292	19.9931	20.3472	20.8647	20.8707	20.3624	20.7001	20.8594	20.8759	20.5347	21.2344	21.064	20.1763	20.9584	21.1981	20.7614	21.1513	20.8655	20.38	20.4988	20.6556	20.2164	20.5359	21.022	20.9496	20.5438	20.4181	20.1271	20.4602	20.0072	20.601	20.437	20.6241	20.4289	20.5287	20.946	21.0678	20.4111	20.7846	20.3269	20.2263	20.5901	20.1473
P02746	22.5119	22.4341	22.7389	22.3835	22.9714	22.5414	22.7937	22.4881	22.7483	22.6749	22.6872	22.6437	22.867	22.9695	22.4175	22.6713	22.957	22.9915	22.2323	22.9626	22.7807	22.6804	23.1538	22.6249	22.8843	22.5545	22.6833	22.7888	22.8173	23.1719	22.8235	22.6475	22.5621	22.6187	22.8994	22.5721	22.7068	22.7791	22.9186	22.5824	22.8514	22.9538	22.9116	22.7487	22.8112	22.6261	22.8514	23.0291	22.3441
P02747	23.7227	23.3202	24.0343	23.1128	24.1376	23.905	23.3371	23.2601	23.3823	23.879	23.5046	23.6537	23.5974	23.8804	22.5869	23.4924	23.1498	23.7945	23.0195	23.7218	23.8151	23.6495	24.0191	23.6441	23.4917	24.131	23.3623	23.5695	23.7587	24.1681	23.3077	23.4411	23.7861	23.5914	23.894	23.714	23.3306	23.4243	23.6387	23.5541	23.6105	23.9081	23.6929	23.6517	23.9646	23.5627	23.8307	23.9137	23.4438
P02748	21.2898	21.6089	21.7026	21.4374	22.0072	21.5724	21.7293	21.3549	22.0956	21.3017	20.9799	21.5145	21.7799	21.6364	21.5159	21.4972	21.6588	21.6701	21.3649	21.8705	21.8128	22.0223	22.3422	21.9674	22.1501	21.6374	21.9039	21.9874	21.8033	22.6376	21.778	21.4555	22.5524	21.7006	21.6799	21.3512	21.8954	21.7699	21.8591	21.442	22.1737	21.8827	21.9038	21.4916	21.7894	21.3439	21.8622	21.87	22.2269
P02749	22.2402	21.9292	22.0506	22.467	22.3515	22.1345	22.5158	22.0252	22.425	22.4084	22.4338	22.1377	22.1971	22.2421	22.1686	21.9433	22.5574	21.9435	21.8962	22.7092	22.2107	22.3764	22.6565	22.5542	22.3156	22.5974	22.4987	22.5588	22.6174	22.4996	22.1595	22.1907	22.6441	22.2679	22.5269	22.3695	22.6109	22.2067	22.6681	22.7326	22.8804	22.2597	22.3636	22.324	22.2705	22.043	22.8227	22.4546	22.6697
P02750	19.8604	20.4418	20.8363	20.5375	20.6037	20.271	20.4377	19.9663	21.2249	20.0069	20.0835	20.5302	20.529	20.9042	20.367	20.3618	20.1346	20.1665	20.7538	20.6107	20.785	20.4289	21.5323	20.8113	21.3339	20.6205	20.937	20.7719	21.0824	21.4721	20.2776	20.922	21.1615	21.0819	20.5158	20.8441	21.2014	20.7133	20.7263	20.6439	20.9558	20.7929	20.9786	20.7039	21.0775	20.089	20.637	21.0094	21.2801
P02751	21.2127	21.123	21.0977	21.2905	21.2587	21.4478	21.2396	21.22	21.1209	21.223	21.3778	21.3513	21.3706	21.4316	21.1597	21.2557	20.9861	21.4059	21.1239	21.3779	21.2392	21.4424	21.3382	21.515	21.1809	21.2	21.3633	21.0729	21.1713	21.3427	20.7593	21.1678	21.1789	21.1697	20.8641	21.3917	21.5247	21.1176	21.1034	21.3603	20.9197	21.351	21.2761	21.0596	20.9671	21.1522	21.402	21.2273	21.2612
P02753	22.4646	22.2411	21.9953	22.6008	22.3992	22.7675	22.2786	21.7573	21.9312	22.3487	22.0389	22.2413	22.1743	22.5983	22.0748	22.2169	22.3444	22.5082	22.3055	23.0574	22.2407	22.6722	22.5665	22.7851	21.989	22.9064	22.5524	22.2119	22.2459	22.8703	21.7505	21.8403	23.005	21.9699	22.5521	22.4849	22.4703	22.4483	22.4842	22.9302	22.362	22.6393	22.4591	21.743	22.3588	22.4109	23.1298	22.2742	22.782
P02760	21.3376	21.3197	21.1439	21.3689	21.6152	21.3945	21.3665	21.3467	21.0394	21.3174	21.322	21.2976	21.3246	21.5896	21.3029	21.6147	21.9054	21.4222	21.1442	21.6224	21.3712	21.448	21.717	21.43	21.4652	21.1724	21.5642	21.7176	21.6027	22.0048	21.1342	21.144	21.7698	21.3825	21.5162	21.4438	21.694	21.3925	21.4473	21.6258	21.6318	21.5947	21.5133	21.494	21.6803	21.1755	21.4936	21.501	21.7871
P02763	23.594	23.519	23.408	23.6132	23.3128	22.9114	23.4242	23.0496	22.848	22.7927	23.2661	23.8665	23.6411	23.0962	23.3973	23.3013	23.7364	22.935	23.2459	23.363	23.2624	23.5899	23.6175	23.6749	23.3084	23.8539	23.7794	23.3474	23.0923	22.9148	23.82	23.4619	24.0042	22.6555	23.3387	23.4418	23.5032	23.9773	23.381	23.6104	23.3293	22.8604	23.5224	23.7782	23.4524	22.1559	23.0563	23.0769	23.6535
P02765	23.2247	23.7822	23.7721	23.4837	23.8232	23.4909	23.7475	23.5296	23.2433	23.488	23.5242	23.7015	23.4903	23.4748	23.588	23.729	23.5749	23.6	23.4182	23.5595	23.4829	23.6292	23.2473	23.4801	23.5358	23.1537	23.7252	23.1988	23.3998	23.6839	23.6304	23.5855	23.6064	23.237	23.4585	23.4121	23.3918	23.3386	23.5245	23.2522	23.4228	23.5262	23.3985	23.3079	23.4921	23.3877	23.2913	23.3795	23.3285
P02766	21.465	21.1523	21.0661	21.4876	21.6484	21.4437	21.4679	21.5017	21.341	21.4287	21.4305	21.4106	21.1599	21.5925	21.3979	21.5175	21.7595	21.3192	21.2697	21.5107	21.2104	21.5995	21.4421	21.6142	21.5007	21.726	21.406	21.559	21.313	21.3008	21.3425	21.4276	21.5578	21.354	21.6553	21.713	21.3991	21.701	21.4772	21.747	21.4671	21.552	21.4785	21.4585	21.4003	21.4292	21.6165	21.7161	21.5477
P02768	23.2995	23.2781	23.2631	23.0427	23.3295	23.2067	23.0571	23.0007	22.7304	23.1511	22.9012	22.94	23.0939	23.1626	22.9813	23.1703	23.222	23.1475	23.323	23.127	22.7828	22.9613	22.9424	23.0381	22.833	23.0662	23.2127	23.0032	22.9244	22.5799	22.8331	23.0485	22.9722	23.082	22.9489	22.9539	23.141	22.8835	22.9821	22.9109	22.8325	23.0118	22.9305	22.8956	22.8721	23.0089	22.7614	22.9142	22.925
P02771	20.1353	20.1725	20.2529	20.4079	20.0867	20.0793	20.2427	20.2173	20.0445	19.8552	20.196	20.3553	20.4964	20.2875	20.1068	20.1711	20.2441	20.5955	20.3084	20.0783	20.3462	19.9305	20.4121	20.0121	20.49	19.9649	20.2646	20.3531	19.8032	20.33	20.0238	19.9181	20.129	20.0687	20.0945	19.8301	19.9676	20.1773	20.2329	20.1442	20.1816	19.8803	20.3175	20.4316	20.0335	20.1459	20.2144	20.4555	19.8647
P02774	23.334	23.3411	23.2106	23.0637	23.4494	23.3193	23.2489	22.942	22.903	23.3292	22.9454	23.0715	23.0333	23.3074	22.8849	23.1845	23.1254	23.2866	22.7784	23.5045	22.8124	23.0092	23.2005	22.9798	22.9854	23.381	23.2011	22.9287	23.0268	23.3896	23.289	22.9961	23.3067	23.1867	23.1433	22.7757	23.1044	22.7845	23.0907	23.1985	23.0102	22.9219	23.3577	22.9365	23.3133	23.1632	23.0829	22.9288	23.3395
P02775	22.9679	22.8335	23.214	23.4175	23.5264	23.5832	22.6516	23.3542	22.7772	22.538	22.836	22.9278	23.0092	23.1417	23.1748	23.4247	22.8074	22.7998	23.1529	23.3566	22.2287	23.265	22.5745	23.1849	23.3999	23.2962	23.5544	23.1188	23.0461	23.162	22.9387	22.5502	22.9847	23.5487	22.4809	23.0149	22.8987	22.6678	23.1266	23.267	22.2599	23.5656	23.5059	23.064	22.9733	23.0844	22.8761	23.12	23.2609
P02776	22.1712	22.2209	22.3686	23.0655	22.7567	22.6063	21.9241	23.1188	22.7662	22.4799	22.9937	22.0194	22.5055	21.8584	21.9624	22.5377	22.31	22.2931	22.6692	23.1044	21.4763	22.6292	20.4424	22.6634	23.2361	21.7451	22.86	22.6088	22.4559	21.8908	22.8861	22.0907	22.8353	22.9916	22.2335	22.1264	22.3906	20.8971	23.0852	22.997	21.1764	22.7653	22.6794	22.6799	22.68	22.6476	22.3129	22.2977	22.5921
P02786	20.3078	20.5141	20.7664	20.5339	20.236	20.5475	20.5645	20.5881	20.4651	20.5471	20.4525	20.0819	20.416	20.3086	20.247	20.333	20.2925	20.1721	20.0718	20.462	20.3833	20.3231	20.4061	20.0092	20.1361	20.3744	20.117	20.2751	20.0857	20.3404	20.1408	20.4853	20.4549	20.529	20.6391	20.5833	20.1826	19.9877	20.683	20.0498	20.2098	20.2448	20.0256	20.0752	20.0736	19.9499	20.2324	20.1568	20.3543
P02787	23.2622	23.2489	23.4307	22.8799	23.3475	22.9264	23.0706	23.057	23.0573	22.7859	22.892	23.1462	23.0025	23.1211	22.8944	23.1463	23.0809	22.8626	22.8735	22.9154	23.0985	23.174	23.1447	22.8563	23.1941	22.9178	22.9578	23.0289	22.9497	22.9237	23.13	23.2074	23.2601	22.9653	22.945	23.0489	22.8543	22.9172	22.8219	23.0758	23.1975	22.8231	23.0098	23.2652	22.9219	23.2302	22.8796	22.7993	22.7997
P02788	20.3251	20.1318	20.5443	20.453	20.3759	20.0067	20.5316	20.2401	20.5076	20.4287	20.3589	20.5455	20.7796	20.429	20.6831	20.5956	20.7234	20.6212	20.1789	20.6236	20.2433	20.4993	20.5924	20.2612	20.358	20.3226	20.3033	20.5241	20.3236	20.3236	20.7291	20.4131	20.3216	20.5162	20.3676	20.6191	20.6326	20.8554	20.2291	20.2979	20.6967	20.3398	20.5363	20.167	20.7249	20.4397	20.2394	20.2754	20.4159
P02790	23.2243	23.1353	23.2939	23.0122	23.2298	23.035	23.2883	23.1208	22.656	23.0467	23.2504	23.0003	22.8718	23.0244	22.7332	22.8476	23.0441	22.8232	22.7783	23.0821	23.0084	23.1104	23.2883	23.1149	23.3612	23.2152	23.1558	23.0837	23.2349	22.8981	22.8573	23.0661	23.5563	23.0227	23.1094	23.085	23.0398	22.8223	23.1334	23.0618	23.1343	22.9725	22.9641	22.8433	22.9595	22.9563	23.0203	23.1607	23.3256
P02792	19.1268	18.7046	19.2755	18.3314	18.5782	19.1271	19.1022	19.0447	19.2403	18.7101	18.6552	18.5155	18.5945	18.2344	17.9122	18.888	18.4462	18.7252	19.2528	19.1824	18.8397	18.8063	18.6028	18.7982	19.0432	18.7379	19.0022	19.1774	18.8193	18.6368	18.4984	19.2008	19.2247	18.9728	18.7533	18.6272	18.9292	18.6984	18.6623	18.4319	19.0719	19.0388	19.2762	18.5346	19.3837	18.8224	19.0242	18.4086	18.8693
P02794	18.8617	19.5461	18.9414	18.8716	18.6143	19.1244	18.6638	19.0094	18.49	19.4088	18.716	19.2002	18.5545	18.6611	18.8566	19.4312	18.7759	19.6147	19.0503	19.1416	18.32	18.786	18.7682	19.2536	18.9054	19.2928	19.2699	19.5722	19.0215	18.8671	19.0392	20.1307	19.0409	19.3288	18.7361	18.0985	18.6426	18.5479	18.761	19.0357	18.9328	19.7461	18.521	19.1894	19.0219	18.8319	18.856	19.3605	18.1797
P03886	16.9683	17.3658	18.1942	17.8578	16.0623	17.8935	19.1665	16.6539	17.4125	16.1239	19.9065	17.2625	18.8451	18.4231	18.8659	16.9155	17.3677	17.3624	18.6869	18.0642	19.1329	18.0783	17.6104	18.4373	17.3152	16.4022	17.1905	15.8869	17.359	16.107	18.7464	16.7308	18.2706	17.7305	16.7788	17.7437	19.4849	18.3455	19.2373	16.9854	16.48	17.1203	16.3341	16.7849	18.4401	16.4879	17.3279	15.8264	17.5851
P03891	14.1019	13.4615	15.052	13.1991	14.7221	14.2054	13.3643	15.0846	14.3742	14.1749	14.5106	14.1741	15.0845	13.2815	17.423	15.3281	12.3524	14.8012	13.807	15.7949	14.8569	11.0468	13.0888	14.5981	14.7316	12.722	12.935	13.2563	12.2886	13.6198	13.3858	14.632	14.6149	14.5412	16.136	13.5445	13.7471	14.6579	14.3745	13.1626	14.3631	12.6023	12.7185	14.5438	14.9735	15.6809	14.0087	15.0746	13.3031
P03897	23.9496	22.01	24.0016	23.9033	21.587	23.5704	24.4404	23.642	25.4993	23.2902	23.6039	24.3881	21.388	21.4599	23.3727	24.003	24.5728	24.1303	23.7119	23.0805	24.1095	24.1162	24.6412	24.3322	24.9183	23.8604	23.7817	24.8243	24.8684	24.9548	25.1897	22.8004	23.6231	22.5859	24.2742	23.4242	23.4066	23.3687	22.338	21.9575	22.5323	24.1329	24.7523	24.3543	24.3447	24.3965	22.2145	24.4321	22.2697
P03950	21.5123	21.4543	21.3228	21.7361	22.0723	21.6323	21.0997	21.8903	21.9657	22.328	21.6765	22.5768	21.3887	22.7176	21.8482	22.778	21.302	22.0737	21.0776	22.3411	21.6048	21.9658	22.1297	22.1826	21.3805	22.09	22.548	21.459	22.0138	22.6418	23.4746	21.7779	22.1962	22.3886	22.3423	22.0414	21.4084	22.117	21.7668	21.6984	22.6611	22.182	21.9955	22.1651	21.6517	22.176	21.3368	22.3864	22.4279
P03951	21.7215	21.9344	21.7547	21.2119	21.8109	21.8667	21.7295	21.609	21.413	21.2357	21.7254	21.6706	21.4479	21.4713	21.1235	21.408	21.2975	21.4958	21.8207	21.3764	21.4425	21.7832	21.7488	20.8569	21.6351	22.0224	21.2931	21.5197	21.3167	21.9167	21.8283	21.3579	21.1078	20.7709	21.63	21.5638	21.654	21.5044	21.3264	21.5072	20.8881	21.8341	21.1423	21.4632	22.098	21.5147	21.5923	21.4599	22.2479
P03952	21.7326	21.5131	21.5627	21.4082	21.9356	21.5202	21.498	21.6596	21.5627	21.7707	21.5625	21.0408	21.5979	21.6549	21.4334	21.8017	21.3418	21.6723	21.3991	21.6015	21.2193	21.8565	21.4546	21.4802	21.5519	21.4176	21.4993	21.7992	21.667	21.8712	21.7194	21.5602	21.9019	21.3326	21.9336	21.7506	21.8006	21.1999	21.7268	21.7666	21.3936	21.733	21.6494	21.6972	21.7065	21.6593	21.7843	21.5856	21.6625
P04003	23.7158	23.5108	23.7667	23.7043	24.006	23.8301	24.093	23.5782	23.6721	23.5031	23.8601	23.8352	23.7138	24.0631	23.5386	23.7517	23.6522	23.8324	23.1834	24.2482	23.9526	23.8118	24.0666	23.8266	23.8775	23.8425	24.1037	23.5492	23.9569	24.5909	23.8137	23.8306	24.3268	24.0319	24.0162	24.0934	23.7835	23.4183	23.5555	24.0562	24.1081	23.6641	24.0944	23.5872	23.8606	23.5441	24.4043	23.7846	24.1198
P04004	21.9703	21.8604	21.724	21.8106	22.16	21.6713	21.646	21.7961	21.8042	21.8679	21.6521	21.8682	21.7365	22.1016	21.8854	21.6717	21.5639	21.9326	21.3378	21.6249	21.6713	21.9316	21.7503	21.7535	21.8941	21.5414	21.7008	21.6103	21.5866	22.0964	21.9083	21.6385	21.6596	21.3602	21.6134	21.6559	21.8936	21.5767	21.3832	21.4511	21.3822	21.8769	21.8614	21.7269	21.2956	21.7341	21.5912	21.592	21.812
P04040	20.487	20.2308	20.1788	20.3648	20.3003	20.5079	20.5355	20.3001	20.7793	19.9852	20.0153	20.4433	20.2524	20.6729	20.7071	20.3667	20.4439	20.4793	20.5085	20.6495	20.3553	20.3896	20.2258	20.0186	20.6222	20.164	20.1992	19.9667	20.4493	20.4537	20.5747	20.3239	20.234	20.0191	20.3325	20.1239	20.1534	20.6604	20.4037	20.224	20.7415	20.2333	20.6985	20.2894	20.434	20.6179	20.4488	20.3264	20.1106
P04062	19.5992	19.0937	19.3047	19.7749	19.5767	19.5446	19.5539	18.8864	19.2667	19.4193	19.5915	19.0255	19.2715	19.0918	19.0331	19.4951	18.1735	19.4355	19.1372	19.5743	19.781	18.9092	19.3542	19.2403	19.5352	19.0743	19.5892	19.3287	18.937	18.7404	19.1762	19.0198	19.7044	19.7109	19.2852	19.63	19.6728	19.4228	19.3398	19.1856	19.4431	19.5303	19.6872	19.2338	19.5621	19.7177	19.1746	19.5075	19.2339
P04066	18.9997	19.6088	18.9503	20.044	18.837	19.2213	18.4663	19.4278	19.2062	19.8244	19.4537	20.0943	19.4108	20.4048	19.3909	18.3336	19.0207	18.8961	20.0938	19.1242	19.4857	19.2981	19.1502	19.4128	18.2706	19.1425	19.6744	19.8297	19.189	19.7098	19.8777	19.9231	19.4676	19.8155	18.4377	19.9275	19.7653	19.6645	19.3873	19.4412	19.0376	19.6459	19.975	19.9149	19.4583	19.533	19.1591	19.5878	19.2359
P04070	21.3924	21.1107	21.1741	21.3162	21.3944	21.3731	21.8209	21.2164	21.4904	21.2002	20.5279	21.4695	21.5835	21.4177	21.7282	21.6673	21.8728	21.0205	21.1386	21.6301	21.3206	21.3582	21.4446	21.6134	21.4304	21.8097	21.3794	21.0455	21.8403	21.4368	21.4907	21.5563	21.3019	21.3316	21.39	21.7391	21.4955	21.6376	21.5256	21.3572	21.8457	21.4495	21.5318	21.1177	21.6233	21.4652	21.8656	21.6242	21.1592
P04075	19.3325	19.58	19.3732	19.8306	18.902	18.9714	19.5151	19.1224	19.0327	19.6263	19.1979	19.3139	19.5421	19.1873	19.1442	19.1688	19.3556	19.3469	19.6035	19.4133	19.1433	19.4096	19.0771	19.4859	19.7711	19.6331	19.7503	19.4019	18.7316	19.5095	19.5364	19.4531	19.0556	19.4946	19.592	19.1158	19.2919	19.6245	19.1847	19.5103	19.0852	19.3942	19.4072	18.6194	19.5947	19.3367	19.475	19.6792	19.4078
P04080	19.5422	20.2037	19.3561	20.2208	20.0265	19.7876	20.0254	20.0375	19.0719	19.9105	19.8342	19.5888	20.2727	19.1237	20.1079	18.8678	20.0782	19.7544	19.4102	18.1805	19.5611	19.826	19.6252	19.2847	19.7393	19.4935	19.6657	19.414	19.3568	19.0696	20.0303	19.5068	19.5991	19.5683	18.4994	19.3537	19.4042	19.9739	19.9212	19.1837	19.3247	19.9794	19.052	19.6655	19.0652	19.8092	19.157	18.7562	18.9201
P04083	18.8334	18.704	18.6647	18.9487	18.9355	18.7283	18.6622	19.3208	18.822	18.6866	18.9728	18.6938	18.677	19.2061	19.2178	18.7052	18.7091	19.0136	18.6512	18.884	18.9432	19.0721	18.5415	18.9583	18.868	18.5509	19.0475	18.8088	18.6638	18.9856	19.0399	19.3021	19.0931	18.9773	18.739	18.783	18.901	18.8911	18.7291	18.536	18.7845	18.7765	18.7653	18.8409	18.8701	19.1945	18.9137	18.7707	19.3228
P04114	21.7777	21.5726	22.0085	21.8995	22.1965	21.9678	22.3264	21.8754	22.0415	21.9055	21.7657	22.2318	22.1088	21.8699	21.896	21.9015	22.1002	22.2544	21.489	22.5586	22.0994	22.1781	22.0378	22.1697	21.9263	22.1734	22.0957	21.9528	22.0337	22.9211	21.887	21.8358	22.2679	22.0466	22.3045	22.3775	22.1865	22.227	21.8507	22.4317	22.0506	21.8662	22.0525	21.6483	22.0819	21.9582	22.1388	21.7509	22.1112
P04150	20.2263	20.5437	20.9883	20.741	20.7174	20.6548	20.7729	20.4595	20.5324	20.0406	20.4378	20.4751	20.262	20.2203	20.8271	20.4519	20.29	20.7081	20.2162	20.5315	20.7003	19.9589	20.7693	20.6315	20.3549	20.1918	20.7137	19.9359	20.5816	20.886	20.879	20.7839	20.9209	20.6331	20.5878	20.577	20.8723	20.3873	20.6674	20.8661	20.691	20.2914	20.6064	20.2936	20.5175	20.0383	20.6175	19.665	20.4313
P04179	20.7943	20.5663	21.1261	19.7885	21.1917	21.1098	19.6489	20.5199	20.4747	20.1739	20.5352	20.042	19.232	20.3929	19.5109	21.2361	19.9826	19.4493	20.4324	20.9756	20.6001	20.428	20.0759	20.4124	20.0953	20.3029	20.7237	19.7735	21.0179	20.3012	19.9312	20.8859	20.2464	19.6166	19.3415	19.1749	20.9576	20.2592	20.4909	19.6142	19.3841	19.4446	19.4222	20.1919	20.2887	20.3747	20.9093	20.3764	20.4149
P04180	21.8729	21.7405	21.6445	21.7965	22.0018	21.7537	21.9636	21.7703	21.6185	21.3109	21.5843	21.6899	20.849	21.5023	22.0289	21.9415	21.6366	21.7737	21.6537	21.7576	21.3985	21.8172	21.6839	21.7162	21.6708	21.6074	21.847	21.9539	22.1338	21.7243	21.5607	21.3559	21.5397	21.5681	21.668	21.5793	21.704	21.8917	21.4358	21.4232	21.5394	21.8879	22.0797	21.574	21.5421	21.5077	21.9209	21.3142	21.3108
P04181	19.3728	19.7207	19.5812	19.9975	16.7733	19.5216	19.3195	17.0721	17.8348	16.1836	19.3278	17.693	18.1687	17.2487	20.0249	17.7292	16.8093	19.6674	20.0387	14.5498	16.5043	19.8018	15.5122	19.5829	17.2571	19.3684	19.7201	20.4238	18.747	19.4889	20.1124	17.2516	19.31	19.9085	20.1592	19.9628	18.9696	18.4395	19.5991	18.3674	19.7056	18.6125	17.3625	18.736	17.4431	18.0063	19.7596	19.8363	19.1866
P04196	21.8919	22.3159	21.6432	21.5685	22.0939	22.3507	21.9649	21.4106	21.5745	22.2559	21.7703	21.7441	21.7099	21.8044	21.5825	22.0916	21.186	22.1429	21.5737	22.1446	21.9821	21.5558	21.9539	22.3038	21.7553	21.7855	21.8744	21.6124	22.1629	22.1207	21.5756	22.0825	22.4891	21.5454	22.048	21.0928	21.8893	21.3143	21.708	21.2799	21.7742	21.3219	21.9361	21.8263	22.1285	21.6888	21.5611	21.9061	21.5959
P04211	20.6309	20.3384	19.9744	23.5924	20.031	21.5598	19.8249	21.8681	18.4883	21.214	20.5839	19.8535	18.6929	23.4656	20.7789	22.1015	18.5801	19.356	20.1584	21.2328	22.5017	22.8874	22.6774	20.3072	19.8202	21.9699	20.7403	21.7281	19.2071	21.1683	22.0914	19.7566	20.9938	20.4177	22.1351	18.0709	19.1173	18.8449	20.2023	22.689	20.1136	20.9018	17.7227	18.5933	21.6909	20.5118	17.7136	18.3975	19.6827
P04216	20.054	19.6104	20.0883	19.5315	20.3508	19.4032	19.8797	19.3435	19.8254	20.2164	20.0549	19.3171	19.81	19.9362	19.5861	20.2332	19.6287	20.0544	19.9824	19.78	19.7849	19.1896	20.7211	19.8239	19.8193	20.299	19.7151	19.6533	19.4912	20.106	20.574	18.9273	19.9893	20.1891	19.7752	19.8926	19.8599	19.549	19.7684	19.7678	19.8183	19.8909	19.5929	20.176	19.3538	19.4982	20.0979	20.1689	19.9891
P04217	20.9967	20.9832	21.1697	20.8311	20.9341	21.1627	21.047	20.4625	21.1635	20.4506	21.0102	20.9958	21.1363	20.9735	20.827	21.0989	20.9277	21.0819	20.4588	21.0723	21.099	21.0152	21.2232	20.961	21.4213	20.5481	21.0967	20.8095	20.855	21.2316	21.2826	20.7712	21.2252	21.0202	20.95	21.0618	21.2433	20.9967	21.1456	21.0161	21.2549	20.9689	21.0555	20.8517	21.1929	20.6794	20.5807	20.7643	20.9225
P04233	16.632	18.8236	19.6343	17.7291	19.5054	19.9243	20.0331	20.2413	20.4548	19.6372	19.2514	15.5564	18.6039	20.1498	20.1557	14.8645	18.6489	18.1713	20.2387	20.6088	20.4406	15.7411	21.2389	16.7888	16.0322	19.1827	19.6728	16.6055	17.1784	19.2128	17.1645	17.276	18.0544	15.4185	20.0813	16.6967	20.2319	17.2876	20.6531	18.7245	19.693	20.0211	16.6755	18.2163	20.5214	17.1882	16.6774	18.7767	16.697
P04264	21.7526	22.4861	21.6075	20.99	21.0167	21.8693	21.0672	21.1499	20.7517	21.4205	21.3079	21.4068	20.9149	21.1828	20.7984	20.9348	21.0392	21.1811	21.3691	20.9405	21.0844	20.9945	21.403	21.9831	21.5535	21.2785	21.1814	20.848	20.6806	21.4038	21.1046	20.6442	21.7226	20.9064	21.1775	21.8393	21.5837	21.2877	21.3361	20.9797	20.7991	21.3491	21.0407	21.1196	21.0208	21.3871	21.5625	20.9143	20.8829
P04275	20.9639	20.8557	20.7794	20.783	20.9827	20.9816	21.0447	20.8737	20.8725	20.8612	20.8758	20.9972	20.9484	21.2056	20.7968	20.965	20.8544	20.9201	20.7361	20.9733	21.4008	21.0416	21.1172	20.8523	20.9515	21.2352	20.9382	20.9212	21.0681	21.1167	20.7242	20.9385	20.8943	20.8224	20.972	20.9818	20.8912	21.0056	21.0419	21.1273	20.8572	20.9705	20.7407	20.8429	20.5427	20.9102	20.8719	21.0322	21.1999
P04278	19.1255	19.5028	19.4055	19.6287	19.2272	19.0053	19.1471	19.6119	19.4321	19.4497	19.4418	18.9323	18.9582	19.3141	19.4729	19.7782	19.2297	19.4109	19.2112	19.4003	19.4721	18.9791	19.1357	19.139	19.3783	19.1019	19.5022	19.2448	19.9999	19.2874	19.6183	19.5504	19.5688	20.0378	19.4617	19.5601	18.5882	19.4144	19.057	19.1467	19.4515	19.1138	19.5337	19.1228	19.0712	19.0575	19.274	19.4863	19.5537
P04350	21.6341	20.9	22.1874	21.1896	21.7318	21.8753	21.9377	21.4658	22.2276	21.6177	22.3569	22.2026	21.7815	21.8803	21.8088	21.584	22.28	22.4103	19.2202	22.1416	21.3708	23.0062	21.8351	21.7853	21.3998	21.0982	22.217	20.9998	21.7138	21.7982	23.1541	22.3159	21.4948	21.3674	23.2945	21.9989	21.8182	21.3513	21.5435	22.1401	21.2114	21.9297	21.7737	21.8076	22.085	20.6518	21.783	22.1732	21.8122
P04406	19.8614	19.8898	19.6296	19.8501	19.5707	19.7467	19.8633	19.9887	19.8176	19.8705	19.8224	19.7158	19.8846	19.9046	20.1018	19.8829	20.088	20.0589	19.6234	19.8811	20.1399	19.7566	19.486	19.8103	19.7361	19.2732	19.9356	19.7428	19.5994	20.0252	19.6185	19.6073	19.8369	19.5854	19.7362	19.909	19.7201	20.0598	19.6338	19.9995	20.0017	19.8674	20.1756	19.4934	19.7236	19.7441	19.87	19.9695	20.0845
P04424	19.209	18.5027	19.7165	19.5041	19.878	19.4792	19.7022	19.7196	19.0519	19.6941	19.7142	19.3462	19.8164	19.5847	19.5913	19.3677	18.2687	19.2658	19.7135	19.2288	19.3604	19.5522	20.0825	19.9602	18.81	20.3067	20.5585	19.1363	20.1378	19.871	18.7733	19.6488	20.5397	19.9609	19.0144	19.5008	20.4493	19.3682	19.9084	19.7646	20.1039	19.1074	20.0689	19.0564	19.4221	19.2	19.9057	18.6442	19.9533
P04430	21.2097	22.6717	22.1722	21.5549	22.6574	21.1495	22.4528	19.4608	21.8992	22.9427	19.0093	22.5431	22.8921	22.8521	22.5832	20.6458	21.8812	21.581	21.3743	21.5406	22.9087	22.0162	21.4895	23.0572	21.5067	19.7599	22.1206	21.5898	22.5911	22.1198	20.0643	18.8368	20.6652	20.9877	19.1006	19.8329	20.7508	22.8651	22.8635	22.7332	21.6744	21.0217	21.4899	22.5731	21.7544	21.901	21.0882	22.8005	21.6353
P04433	23.6631	23.7014	23.6645	24.0357	23.8448	21.5347	23.7414	22.5226	22.3856	21.7362	23.6506	22.3799	22.2676	22.0351	24.0555	24.0393	22.1021	24.1111	22.4794	21.8674	23.4211	23.7927	23.5063	23.5482	23.4275	23.2635	22.2178	23.8076	21.4479	21.3555	21.4814	21.771	21.3395	23.1249	22.7372	23.342	21.5367	21.5629	23.8331	21.7069	21.9395	24.0047	23.1708	22.4432	23.7717	21.9452	23.6428	21.3402	21.6477
P04439	20.1788	20.0808	19.2816	20.9739	20.6438	20.8631	20.5129	20.042	20.4363	19.9996	20.622	20.5701	21.4321	20.1564	21.3431	20.2777	20.5512	20.6222	21.4837	20.1992	19.9926	20.8679	20.3628	20.8287	20.5301	20.1195	21.0157	20.0374	20.537	19.9749	21.0398	20.0787	20.2801	20.7893	20.5846	20.9209	20.3119	19.4831	20.8214	20.0748	20.4927	20.6351	19.5978	20.2584	20.631	20.7554	20.8801	20.4773	20.8915
P04626	15.9983	14.4803	15.0611	17.4185	16.1055	16.6249	16.485	16.4185	16.6136	16.7517	16.3434	17.1005	16.8061	17.0782	16.1816	16.8442	16.719	14.5631	16.2214	15.414	13.7818	16.2352	15.7718	14.8556	16.3064	16.9279	17.1911	14.1667	16.7277	16.6748	16.4971	16.3005	14.9387	15.5135	15.9247	16.0857	15.2576	14.3204	16.4087	16.2977	14.9562	15.9136	15.2814	16.1414	15.5184	16.2961	13.8308	14.928	13.7838
P04632	21.5609	21.4695	21.4654	21.3491	21.3104	22.0208	21.8867	21.4456	21.1212	22.186	21.1666	21.4123	21.6928	21.2288	21.631	21.2596	21.4678	20.9779	21.4068	21.3693	21.4738	21.9078	21.5168	21.8165	21.3932	21.4839	21.3441	21.5389	21.3747	20.7875	21.575	21.0196	21.3124	20.5839	21.4567	21.0871	21.6561	21.169	21.2656	21.8596	21.5352	21.8931	21.2086	21.94	21.4571	21.0755	21.1725	21.0955	21.249
P04792	20.492	20.3773	19.9454	19.7584	20.5726	19.9782	19.9675	20.2134	19.9509	20.1335	19.8813	19.8132	20.2469	20.1223	19.6712	20.2563	19.965	20.3573	20.0797	20.5152	20.3455	20.5465	20.2311	20.1961	20.2845	20.2707	19.6473	20.0259	20.0633	20.495	19.7101	20.5656	20.3536	20.1289	20.1858	20.3438	20.3336	19.9759	19.8124	20.5157	20.397	19.828	20.2618	19.7703	20.1309	20.3318	20.3425	20.1949	19.9293
P04839	19.1443	21.0748	19.9688	20.9857	20.5086	19.7731	21.2245	19.7795	19.5852	20.2797	19.8071	20.1264	20.5544	19.6847	19.771	20.926	20.0441	19.7881	20.665	21.2083	21.5315	19.7065	20.4997	20.002	20.3851	20.1932	20.1857	21.1647	20.3127	20.8258	20.4046	20.2451	20.7942	20.9972	20.4019	21.0238	20.2989	21.1032	20.7593	20.6144	20.5329	20.3629	19.7624	19.7858	20.8524	19.6128	20.4075	20.3704	20.4879
P04843	18.6812	18.8981	19.3302	18.5982	18.802	19.1243	19.1891	18.6681	19.053	18.7318	18.8162	18.5794	19.0052	19.2052	18.5682	18.9565	18.6725	19.2996	19.1068	19.0564	19.2649	19.0881	19.0667	18.5797	18.9452	19.2263	18.9105	19.1166	19.1784	18.9458	18.8178	18.9802	19.169	19.1349	18.7529	19.2783	18.9208	18.7673	18.5645	18.6876	19.2816	18.9154	18.6	18.4157	18.6604	18.8128	18.8355	18.9809	18.8008
P04844	17.8141	17.6772	18.0185	17.9659	17.8692	17.9788	18.3067	18.1688	18.0906	18.2024	18.4056	17.9067	18.0867	18.0435	18.1783	17.5642	18.3447	17.246	18.2959	17.9993	17.9279	18.1802	17.8053	17.9567	18.1984	18.3484	18.5218	18.4593	18.333	18.183	18.0269	18.0992	17.3888	18.5974	17.9581	17.8683	18.1056	17.9413	18.1359	18.0824	18.6248	18.5364	18.0819	17.4925	17.8382	17.9853	18.2324	17.7054	18.1043
P04899	19.0059	19.2485	18.7653	19.2913	18.9071	18.9005	18.8251	19.5115	19.2563	18.8042	19.136	19.5891	19.1474	19.3494	19.3474	19.2361	19.1046	19.2674	18.5096	19.1843	19.4735	19.2476	19.2424	19.447	19.0887	18.6845	19.4943	19.1867	19.3474	19.557	19.1617	19.2885	19.653	19.9187	19.279	19.3834	19.1992	18.8895	19.4469	18.6805	19.8379	19.4133	19.0971	18.9459	19.5803	19.0291	19.3989	18.9318	19.0649
P04921	21.642	21.7058	21.5107	21.5849	21.7935	21.9623	21.4706	21.951	21.6986	21.8251	21.5076	21.6709	21.576	22.0016	22.0773	22.4357	22.4977	22.5035	22.0271	21.6664	20.6148	21.5762	21.2785	21.6621	21.5604	20.8631	21.0736	21.2752	21.1118	21.1282	21.4476	21.5001	21.3094	21.1944	21.6682	21.8802	21.1077	21.8728	17.8866	18.3085	21.9267	21.8053	22.2901	20.918	21.8007	21.8717	21.9851	21.4299	20.7535
P05023	19.4801	19.9405	19.7473	19.3306	19.6352	20.0987	19.7941	19.647	20.058	19.9283	20.1668	19.9172	19.8675	19.6066	19.6456	19.5067	19.3435	19.8338	20.0426	20.0731	19.884	20.1495	19.8113	20.0285	20.2026	19.7091	19.7716	19.8602	20.0448	19.9785	19.9109	19.3691	19.9145	19.9587	20.1688	20.3673	19.9777	20.1157	19.9475	19.8942	19.8892	20.4186	19.8639	19.5851	19.5105	19.7867	19.6332	20.0765	20.0653
P05026	18.6136	18.3396	17.7512	18.2425	18.6991	15.647	18.134	18.2324	18.71	18.6498	17.7811	19.372	18.7471	17.4509	18.7511	19.0238	19.7432	18.89	18.5344	19.4164	18.196	16.3463	19.249	17.885	19.7601	19.1007	19.196	18.7162	19.0733	18.5454	18.917	17.6846	17.161	17.96	17.9831	18.9857	17.4235	19.5495	18.7958	18.9615	17.66	19.1882	18.2586	18.9161	19.8005	18.5043	18.1793	17.9287	18.5254
P05062	23.5911	21.1535	21.9833	22.0249	23.2595	23.6384	22.0061	20.3366	23.5569	20.7793	20.769	23.4911	21.9597	21.7668	20.8623	23.2611	23.3162	23.3358	22.5462	20.5855	21.0408	20.6305	23.4642	20.5158	23.2138	23.4448	23.7502	20.4267	21.5713	22.4855	23.5969	20.6974	20.5803	23.6634	20.2975	21.9414	20.586	22.897	22.9639	23.0009	20.3796	20.6034	23.092	23.7274	20.0765	23.082	20.7432	23.1033	20.4434
P05067	21.4561	21.7844	21.3963	21.432	20.6593	21.0922	22.0059	21.6544	21.8906	21.4048	21.4268	21.718	21.526	21.1959	22.1403	21.4724	21.6083	21.3891	20.4219	21.3844	21.8975	21.2903	20.8158	21.3758	21.6172	21.5197	21.3726	21.6654	21.0123	21.3513	21.8611	21.4002	21.5694	20.1045	21.8033	21.3039	21.0941	21.6682	21.472	21.3455	21.7819	21.8244	21.4207	22.2158	21.9467	21.1958	21.2711	21.5818	20.8259
P05089	13.7641	12.8904	11.5504	13.9664	12.5781	13.1584	14.7169	NA	14.9709	11.8216	13.4034	14.9296	14.73	12.9126	13.1752	12.8944	13.6795	12.9737	15.6301	13.8196	11.572	14.7093	14.0419	14.6197	11.7212	12.1684	14.4529	16.3454	14.7424	15.3879	14.611	13.0482	14.1547	14.887	13.0369	15.3772	11.7974	13.1101	13.4419	14.9608	15.3733	14.6985	13.7354	12.1885	13.7541	12.9196	13.4892	13.8189	11.9456
P05090	22.5712	22.5998	22.6585	22.1099	22.6014	22.7272	22.0097	21.9008	22.4153	22.355	22.1923	22.3167	22.0796	22.4078	22.2136	22.4376	21.7386	22.7305	22.572	22.381	22.6389	22.1557	22.6301	22.354	22.2694	22.1611	22.1657	22.4447	22.2174	22.6527	21.7231	22.2811	22.4577	23.273	22.0295	21.8328	22.0425	22.2103	22.2319	22.2125	21.9413	22.2255	21.7825	21.8068	21.866	21.9196	22.3235	21.8943	22.194
P05091	20.2352	21.0768	19.9552	19.5428	19.9355	19.5387	19.5631	20.0923	20.443	20.2347	19.974	20.3444	19.5222	20.6476	20.0185	20.5746	19.7583	19.3417	20.2824	19.6721	20.5871	20.068	20.1231	19.3977	19.6352	19.8336	21.7067	20.2432	20.6487	20.2329	20.3444	20.2892	19.6998	20.4577	21.1747	20.8388	20.83	20.921	19.7793	19.4031	20.0601	19.4478	21.8441	19.8425	19.5839	19.8527	19.6043	19.1696	19.8467
P05106	20.3062	20.0452	19.4917	20.1569	19.9974	19.7483	20.0026	19.6416	19.6229	19.6724	19.6626	19.9668	19.7839	19.3346	19.8581	19.9412	19.7556	19.6662	19.5998	20.1978	19.8217	19.8872	20.0774	19.8881	19.652	19.8787	19.3714	19.8134	19.7372	20.0369	19.8813	19.4004	19.7437	19.7607	20.0038	19.5311	20.0035	19.3918	20.1059	20.1741	20.0198	20.6713	19.8788	19.9892	19.7603	19.6921	19.6363	19.7359	19.8232
P05107	22.0851	21.4164	22.0575	22.1044	21.8171	21.9997	22.3211	21.6281	20.8966	21.3452	21.9383	21.8368	20.9567	21.7569	21.7127	21.6305	21.8539	21.1908	21.5571	21.9255	21.3156	21.2798	21.4614	21.7233	21.9864	21.5267	21.5973	21.6842	21.8157	21.9777	22.2944	21.4731	22.0623	21.7661	21.3555	21.9979	21.8759	20.8452	21.7715	21.5759	21.7326	21.9421	21.8617	21.6851	21.5686	22.0314	20.8638	21.7111	21.7115
P05108	18.0899	18.0566	17.9484	17.9581	18.3494	17.7231	17.5148	18.0397	17.9724	17.6881	17.8895	18.0904	18.274	17.6784	18.0256	18.0634	18.0085	17.7496	17.9931	18.6098	17.9091	17.4346	17.5714	17.8508	17.8839	17.1964	17.9882	17.8381	17.6563	17.7666	18.1273	18.0903	17.7328	17.245	18.0572	18.4224	17.3159	17.8132	17.516	18.3256	18.1228	17.6207	17.4075	18.5135	17.8157	18.0764	17.0926	18.5535	17.7427
P05109	20.2123	19.3298	19.7879	19.5613	19.9462	19.4535	19.1237	19.8404	19.9235	19.7719	19.9796	19.475	19.4636	19.1262	19.202	19.647	19.7614	19.3774	19.377	19.5501	19.107	20.4344	18.7022	19.9468	19.3652	18.507	19.3185	19.4571	20.2293	20.9827	19.947	19.7249	20.4789	19.5475	20.2329	19.538	20.1766	19.7286	19.5789	19.6138	19.8409	20.0973	19.5858	18.915	19.5609	18.5276	19.7634	19.4107	19.1517
P05120	18.6419	18.6963	18.4036	18.9327	18.7344	18.6388	18.9759	18.6578	19.2109	18.7017	18.6013	18.6724	18.8771	18.4183	18.7522	19.1781	18.3363	18.9578	18.652	18.5704	18.1892	18.665	18.6583	18.8067	18.0918	18.9449	18.8609	18.7029	19.0327	18.5734	18.9462	18.6933	18.5133	18.2082	18.3428	18.9045	18.5151	18.5626	19.0849	18.129	19.0988	18.3157	18.2485	18.27	19.1193	18.4976	18.6319	18.301	18.8201
P05121	16.1976	16.9701	16.7289	16.419	15.9907	15.937	15.9714	17.3279	16.1684	16.8358	17.403	16.6183	16.1852	16.8949	17.2159	16.3828	17.2224	16.9935	15.9624	16.988	17.3239	17.1539	14.894	16.9701	17.5683	17.5555	16.5592	16.4472	17.5285	17.7901	16.4965	17.0557	16.4175	16.9763	17.7694	17.8849	17.0312	16.8434	14.5919	17.3835	16.9793	16.2069	16.9402	16.5183	17.2331	18.096	17.2775	17.5951	15.4376
P05141	18.6784	18.9583	18.9885	18.9046	19.1314	18.3909	19.5975	18.7363	19.5599	18.5325	19.6912	18.8527	19.4587	19.2752	18.9354	19.57	19.8473	18.9895	18.874	19.3735	20.2709	19.466	19.6215	19.4468	19.5288	19.7535	19.3966	19.0772	19.5624	18.8303	19.0409	19.9699	18.3336	19.8784	19.4979	18.7791	18.8563	19.0846	19.9836	19.833	19.4657	19.0403	18.3228	19.9811	18.8875	19.0418	19.3626	18.9539	19.2008
P05154	21.1671	20.8953	21.1265	21.4696	20.9457	21.1031	21.0612	20.7438	21.2903	21.5208	21.4799	20.7919	20.9194	20.7485	21.1181	20.7013	21.2581	21.0011	21.0459	21.1835	21.2399	21.042	21.2372	20.9892	20.8698	20.8711	21.2209	21.0516	20.9142	21.1997	20.9573	21.3921	21.1715	21.4512	20.8191	21.2335	20.7977	20.5409	21.2304	20.9063	20.7711	20.5497	21.2394	20.9195	20.7899	20.1261	20.5044	20.8353	20.9863
P05155	22.4479	22.6324	22.4342	22.7814	22.6887	22.479	22.477	22.3766	22.1505	22.3603	22.6608	22.4002	22.0506	22.7327	22.0948	22.3122	22.5003	22.5582	22.2985	22.6575	22.3591	22.5519	22.6667	22.3866	22.1249	22.7292	22.8446	22.6094	22.4465	22.5379	22.2898	22.3253	22.7004	22.2936	22.5108	22.3569	22.6174	22.528	22.7177	22.8035	22.5862	22.398	22.5398	22.1235	22.5993	22.2446	22.3811	22.2934	22.8695
P05156	21.8102	22.0779	21.9999	21.7892	22.3168	22.1549	22.262	22.0053	21.9562	21.8076	22.1178	22.1798	21.8635	22.0332	22.0229	21.806	21.9923	22.092	21.9711	22.1443	21.938	22.1863	22.1207	22.0845	21.9114	22.3006	22.0616	22.0749	21.8544	22.188	22.1516	21.7875	22.2064	21.8953	21.777	21.8829	22.2008	21.9175	21.8226	21.8265	22.0044	21.9621	22.2311	21.704	22.079	22.0179	22.0887	22.1654	22.3725
P05160	21.9381	22.1438	21.7312	22.145	22.1308	22.3257	22.2498	22.1524	21.9358	21.9538	22.1865	21.9573	22.2102	22.0706	22.1353	22.1982	22.4387	22.0007	21.9712	22.3817	22.0167	22.0747	22.1623	21.9399	22.2194	22.3057	22.322	22.0745	21.9997	22.3608	22.0203	22.1681	22.0846	22.1983	22.1541	22.3802	22.4493	22.0246	22.147	22.3766	22.4606	22.2638	22.3071	21.8923	22.2977	22.1215	22.4462	22.1292	22.1772
P05161	19.1007	19.4771	19.0404	19.1415	18.2306	19.3204	19.9405	17.7712	18.8575	17.9258	18.5233	18.5589	18.5424	18.334	19.8624	20.6297	18.1971	20.1901	18.4006	19.1641	18.4208	19.0795	19.2256	19.0829	17.8853	17.7932	18.8382	19.2537	19.4736	18.6053	17.532	19.5192	19.139	18.4707	18.7895	19.1257	17.6021	20.005	18.9212	19.0414	19.0921	19.2	19.5741	18.6314	18.5636	18.5098	18.2935	18.5467	18.6269
P05164	17.6373	18.2332	17.5226	17.6358	17.5678	17.437	17.4136	17.8095	17.5579	17.8992	17.4539	17.8065	18.245	17.6638	17.5036	17.13	17.6471	17.7019	17.4301	17.1493	17.0831	17.2236	17.5226	17.9046	17.644	17.3703	17.3278	17.4598	17.7824	17.1238	17.7741	18.0033	17.4266	17.3252	16.9984	17.037	17.1071	17.0468	17.2972	17.149	17.8196	17.1747	17.815	17.1448	17.4312	17.0245	17.3148	17.6405	17.3089
P05165	19.9997	19.0945	19.8361	19.5957	19.205	19.88	19.9789	19.2473	20.4518	20.1799	20.4863	20.4395	19.6024	20.1071	20.3482	19.3929	19.9089	20.3058	19.8593	20.1599	20.3617	20.1816	20.3212	20.507	19.802	20.1264	19.7439	20.2872	20.2659	19.9719	20.2714	20.3862	19.6919	20.3929	19.9646	20.5507	19.8744	20.2993	20.0842	20.2723	19.09	20.6855	20.7299	20.3744	20.1993	20.5032	19.9567	20.6607	20.1658
P05166	19.3148	19.6458	20.4139	19.3398	18.7049	19.0285	19.6089	20.1275	19.6283	20.1204	19.2455	20.3199	19.3882	19.762	20.0604	20.2251	19.5581	19.7516	18.552	19.3905	19.4636	18.5567	19.5898	19.698	19.7027	19.6573	18.5359	19.8125	19.3321	19.5872	19.2891	18.6605	20.6358	19.8843	19.1589	20.1663	18.8759	20.1517	19.5444	19.7862	19.3702	19.1215	20.2801	19.3905	20.7504	19.4734	19.7311	19.2142	18.7572
P05187	19.6905	19.6247	19.802	20.0867	19.9152	20.1943	19.7096	19.1741	20.4019	19.5377	20.2075	19.7509	19.4921	20.2693	19.7382	19.9022	19.7109	19.5261	19.053	19.9253	20.1721	20.4072	20.4551	20.083	20.088	19.9408	19.6961	20.5719	20.2448	20.0474	20.228	19.9505	20.2452	19.7466	19.6332	20.5073	20.3129	20.0531	20.2328	20.3369	19.9907	20.1156	20.2913	19.8907	19.9608	20.1071	20.3021	20.2271	20.0236
P05198	21.2371	20.7845	20.5531	20.7527	20.8334	21.063	20.8329	20.7838	21.1987	20.7328	21.448	21.3637	20.3729	21.1454	20.7022	21.2678	20.5263	20.8348	20.6592	21.0225	20.8408	20.9728	20.4357	20.8086	20.9537	20.8366	20.4467	20.7131	21.0359	20.2604	21.5482	20.8301	21.0232	21.248	20.8255	20.8671	21.0916	20.9189	20.5636	20.7825	20.9007	20.8879	20.9659	20.5194	20.9109	20.872	21.1029	21.3251	20.1687
P05362	20.4004	20.3761	21.0798	20.2875	21.0075	20.8275	20.6156	20.9235	20.3062	20.6023	21.0165	21.0997	20.375	20.6124	20.558	20.0291	20.5503	20.1679	20.179	21.3728	20.0505	20.1542	21.2052	22.3396	20.942	19.9345	20.5668	20.7482	20.5291	20.3412	20.6438	20.3488	20.439	20.5826	20.9639	21.1202	20.797	20.8686	20.4251	20.2657	20.1178	20.6148	20.3008	19.7172	20.873	20.6251	20.4982	20.2495	21.0329
P05386	13.2186	11.9165	14.6678	15.3011	10.9846	13.0146	15.5216	14.0304	9.07675	12.4088	15.0843	14.9993	13.0713	15.5286	16.9233	14.2999	15.3336	14.6412	16.1281	12.956	14.4555	11.2237	11.2965	9.73501	14.263	9.32594	14.1779	15.6034	15.3572	15.7474	15.0272	11.4383	13.6741	14.4559	14.5923	12.1419	9.34481	14.4768	15.7846	14.9141	15.2563	15.4895	11.4461	15.4398	13.8768	13.2685	13.0658	15.0955	16.039
P05387	19.39	19.3517	20.1795	20.6161	19.5253	19.6312	19.1837	19.8109	20.3729	20.4375	20.5825	20.2856	19.5559	20.2407	19.2819	19.9026	20.3019	20.5175	20.0593	19.8344	19.4547	20.0552	20.2216	19.7609	19.7102	20.2262	19.6377	20.2311	19.9196	20.3298	20.3274	19.9509	19.8816	19.4225	19.4421	19.5703	19.7473	19.8713	19.6723	19.6508	19.5515	20.2538	19.6735	20.0092	19.5195	19.0058	19.7031	20.1393	19.8637
P05388	20.5452	20.3453	20.4137	20.2899	20.8913	20.5066	20.8181	20.2803	20.4732	20.7985	20.2946	20.6629	20.7806	20.9776	20.5104	20.9936	20.0672	20.8603	20.4243	20.5712	20.567	20.113	20.4952	20.9441	20.666	19.8542	21.1171	20.0415	21.3467	21.1431	20.4076	21.2185	20.494	20.602	20.6317	20.0077	20.056	20.5367	20.2107	20.5058	20.5329	20.7232	20.4494	20.6696	20.8526	20.8877	20.52	20.255	20.6368
P05452	22.0984	21.5438	21.901	21.4454	21.695	22.0665	21.6803	21.3168	21.4453	21.3919	21.4468	21.1412	21.2114	21.601	21.0354	21.8643	21.0414	21.7462	21.9116	21.7857	21.8182	21.6363	21.7043	21.542	21.3792	21.732	21.605	21.4802	21.5959	21.3206	21.159	21.5287	21.4422	21.301	21.2519	21.5214	21.3527	21.3966	21.7522	21.2382	21.5381	21.5482	21.6	21.3219	21.502	21.3403	21.258	21.066	21.6088
P05455	20.3304	20.2943	20.2199	20.4283	20.358	20.4953	20.053	20.1621	20.5001	20.7992	20.3325	20.5058	20.2769	20.1148	20.0252	20.4358	20.0973	20.3578	20.1137	20.5881	19.8974	20.2665	20.0691	20.0061	20.1003	20.1929	20.3098	20.2135	20.4724	20.3289	20.1301	20.3066	20.4741	20.3737	20.3389	20.3899	20.4157	20.2399	19.9278	20.05	19.9223	20.2291	19.8814	20.0621	20.3472	19.9774	20.2907	20.0379	20.0697
P05543	22.326	22.3888	22.6928	22.2549	22.6349	22.2166	22.2721	22.5748	22.1298	22.0168	22.3692	22.3785	22.1475	22.0622	22.0399	22.264	22.0884	22.3319	21.6985	22.3502	22.3692	22.1968	22.4724	22.3123	22.2644	21.9753	22.1224	22.0295	22.3681	22.4884	22.5155	22.3576	22.5407	22.256	22.5522	21.9788	22.4292	22.0107	22.4122	22.2017	22.3563	21.8474	22.4308	22.151	22.5878	22.469	22.4283	22.1847	22.2557
P05546	22.416	21.5652	21.9601	22.1051	21.9695	22.1739	21.8444	22.0837	21.9774	22.3817	22.235	22.0097	21.88	22.177	21.7979	22.1584	21.6759	22.0943	21.4948	22.3852	21.4359	22.0387	22.0854	21.9134	22.1933	22.1339	22.1859	21.6531	21.9403	22.6031	21.9919	21.6581	22.1827	21.6641	21.9586	22.1722	22.1383	21.7604	21.7705	22.3229	22.0548	22.071	22.4821	21.8237	22.4059	21.9189	22.4085	22.0627	22.1455
P05549	21.5807	21.1301	21.9236	21.9182	21.2193	21.2132	21.5884	21.6164	20.9652	21.1894	21.4782	21.1327	21.1252	21.0242	20.5956	21.6248	20.805	20.355	20.595	21.8525	21.494	20.8834	20.4157	21.9259	21.5902	20.9954	22.0783	21.5674	21.2599	20.6045	21.1028	21.5371	21.3354	22.0682	21.3938	21.2683	21.958	20.4036	21.4602	21.6991	21.0697	21.868	21.5319	20.8056	21.8868	20.7509	21.2494	21.1698	21.6605
P05556	19.9605	19.9796	20.0307	19.4786	19.898	20.2267	19.693	20.072	19.9845	20.2567	19.8083	19.7109	19.5326	20.0153	20.2178	19.7753	20.0393	20.0112	19.4424	20.0778	19.723	19.7246	20.0437	20.2042	20.0038	19.7867	19.8322	19.5244	20.3575	19.9828	19.9632	19.9257	20.2977	20.1587	20.1776	19.9129	19.6196	19.9009	19.8444	19.6104	19.7501	20.2764	20.006	19.9631	19.8455	19.5778	19.959	19.9152	19.7375
P05783	19.9026	19.7347	20.2222	20.2524	20.2755	20.0205	19.9151	20.0897	19.9713	19.9058	20.1821	19.9219	20.1346	19.9636	20.0353	19.5763	19.9722	19.9597	20.306	19.726	20.0272	20.0497	20.0269	19.9906	19.7794	19.8328	19.8199	20.1198	20.5326	20.3826	20.0273	20.0548	20.133	19.7975	20.0685	19.9755	20.0776	20.2063	19.9444	19.8441	20.0865	19.9884	19.7622	19.797	20.1476	20.1367	20.0015	19.9817	19.7672
P05787	20.0661	19.8991	20.0087	19.6997	19.3881	20.1133	20.2789	19.8666	20.0532	19.8516	20.2201	19.9239	19.9109	19.8231	19.7751	20.0104	19.7627	19.8174	19.7174	19.5667	20.0911	19.9782	20.3037	20.4508	19.5499	19.9994	20.1119	20.1447	20.168	20.0379	20.028	19.8839	20.2624	19.8796	20.1283	19.8409	20.0988	20.1506	20.0261	19.8897	19.849	20.0845	19.9942	20.0233	20.1713	19.8469	20.2462	20.0227	20.1744
P05997	21.5119	20.7482	21.2702	20.7275	19.9548	21.0755	20.8345	21.6982	21.5274	21.4471	21.9845	22.1534	21.2039	20.3189	21.7105	20.9062	21.48	21.4593	21.3867	21.4337	21.7122	21.5043	21.6484	21.5054	21.8467	21.5288	21.6993	21.5189	21.4352	20.3766	20.9431	21.8647	21.6241	20.7307	22.1188	21.7952	21.6088	21.6014	21.9455	22.1507	22.1115	19.7502	21.7451	22.3513	21.4448	21.4343	21.764	21.9718	21.52
P06132	19.1948	19.5683	18.2362	19.7921	19.5436	19.6454	19.6245	19.321	19.5796	18.3716	19.8516	19.4583	19.7768	19.2956	20.1832	19.3237	19.8296	19.0771	19.268	19.9255	19.6839	19.9701	19.8501	19.1459	19.776	19.6083	19.8833	19.8468	19.3567	19.5052	19.1633	19.6367	19.5362	19.6442	19.2912	19.3603	19.2924	20.007	19.255	19.8975	19.6329	19.6777	19.7508	20.0675	19.3209	18.9741	19.7988	18.9052	19.7208
P06213	16.9337	18.1167	17.2921	17.6139	17.9387	18.1688	16.6444	18.3163	17.8138	18.5236	17.2422	17.645	17.1918	17.9214	18.0559	17.9581	17.2057	17.1421	17.1631	18.081	17.4939	17.7805	17.7305	17.2006	17.0548	18.1025	18.312	17.7609	18.1594	18.1964	17.2863	17.1629	18.1291	17.4503	17.9711	17.9713	17.3896	17.8676	17.8047	17.5874	17.9321	17.1551	17.8674	17.2756	17.8632	17.3561	16.653	17.524	17.7789
P06239	22.6764	15.8537	22.3219	20.3842	20.4885	21.6312	21.8301	22.4477	21.2191	20.9268	21.6338	21.0415	21.5113	22.3125	21.7455	22.4792	22.0907	22.3056	21.7299	21.9565	20.7805	22.1747	22.1028	22.1169	22.5796	20.4555	22.1333	21.9288	21.7601	18.3169	21.1812	22.5928	21.1282	21.4478	21.0727	21.0063	23.2067	22.1332	21.9448	22.1207	20.2744	22.6236	21.6662	22.3691	22.9436	23.6786	21.8313	22.4343	22.5712
P06276	21.472	21.0772	21.4453	21.5957	21.5424	20.8582	21.2132	21.8297	21.5815	21.7814	21.503	21.3307	21.4177	21.4387	21.0196	21.5157	21.6518	21.5766	21.1046	21.2841	21.3283	21.305	21.4112	21.42	21.3895	21.5041	21.4798	21.2506	21.4494	21.5102	21.5073	21.5913	21.3185	21.356	21.5099	21.9039	21.4577	21.1889	21.4257	21.3431	21.7481	21.3982	21.6239	21.5147	21.3933	20.9777	21.2935	21.2068	21.3039
P06312	23.3606	23.828	23.7873	23.7713	23.5013	23.5084	23.6321	23.9037	23.6185	23.9534	23.8197	24.0416	23.7573	23.8094	23.845	23.7601	22.5847	23.345	23.3694	23.2075	23.7533	24.1755	23.8903	24.2212	23.4836	23.6218	23.3763	23.4761	23.9389	24.5236	24.0666	23.6004	23.8395	24.2721	23.8688	23.6837	23.4505	23.3169	23.5676	22.3227	22.1089	23.2233	22.9113	24.0334	23.2335	23.785	23.8712	23.8296	23.5562
P06331	22.2821	20.2126	20.4905	21.7607	22.3347	20.2733	21.643	21.6533	20.4666	20.658	21.1877	20.6263	21.9998	22.1283	22.2619	20.0601	20.4776	20.3365	21.1513	20.6052	23.1247	20.9675	19.9743	19.8637	20.964	19.7032	21.5449	20.4438	19.9141	21.6483	21.6995	21.714	21.8232	20.7459	21.102	20.8459	21.2508	21.8252	21.0881	19.481	20.6656	20.5267	21.3564	21.3932	21.6664	22.1782	20.0125	19.8977	19.8347
P06396	21.4101	21.3985	21.205	21.3805	21.4773	21.2746	21.0728	20.945	20.9605	20.9108	21.0405	21.1575	20.8388	21.1372	21.0001	21.1871	21.0921	21.2917	21.3631	21.1932	21.3218	21.0128	21.1788	21.1724	20.6837	20.9446	21.1843	21.0114	21.2049	20.6981	21.0537	21.1336	21.234	21.0326	20.9077	20.7705	21.3598	21.078	21.0557	21.2704	21.1051	21.0192	20.7885	20.4748	21.0972	21.0326	20.8418	20.7116	20.8076
P06454	22.4587	22.431	22.8008	21.9292	22.4548	22.9272	22.2795	22.2547	21.7779	22.177	22.0005	22.1791	22.3723	22.4411	21.7663	22.518	22.0562	22.5761	22.749	22.3729	22.0676	22.4433	22.0157	22.1952	21.7349	22.5123	22.4097	22.4194	22.279	22.0206	21.4927	22.2809	22.1592	22.8421	22.0327	22.2772	22.1185	21.9657	22.6006	22.3927	22.0353	22.5912	21.9212	22.2921	22.1108	22.3505	22.0433	22.1728	22.2467
P06576	18.3878	18.1467	18.9122	18.8454	18.756	18.0401	18.4029	18.1524	19.0211	18.5011	18.6423	18.6607	18.2758	18.6286	18.4173	18.4202	18.2748	18.3454	18.3071	18.5195	17.8231	18.6214	18.7161	18.642	18.5286	18.1041	18.3288	19.0779	18.6215	18.4998	18.858	17.8467	18.3837	18.5606	18.3095	18.4654	18.3032	18.4164	18.579	18.389	18.5642	18.0388	18.3392	18.463	18.2146	18.4922	18.8463	18.5573	18.653
P06681	21.4927	21.4057	21.4724	21.621	21.6695	21.5328	21.7972	21.8039	21.8416	21.7176	21.8292	21.6454	21.5697	21.5999	21.6138	21.7121	21.3752	21.6865	21.3666	21.9637	21.9528	21.5988	22.0761	21.5865	21.6811	21.7256	21.7679	21.7025	21.8154	21.739	21.8389	21.6638	21.8081	21.5116	21.7652	21.8089	21.83	21.7275	21.6336	21.667	21.6603	21.5618	21.8263	21.4482	21.7832	21.5256	21.5101	21.4261	21.6512
P06702	19.9984	20.3448	20.2469	20.1423	19.8695	20.4874	20.1695	20.1807	20.8291	20.1141	20.091	20.8458	20.4549	20.4632	19.9194	20.6293	20.3574	20.3115	20.0995	20.3221	20.3778	20.6288	20.0457	20.1733	20.6336	20.1328	20.6519	20.3299	20.6471	20.439	20.5353	19.8639	20.0317	20.5557	19.9571	20.4301	20.7198	20.2597	20.2847	20.5132	20.5133	20.711	20.3669	20.3971	20.6549	20.5302	20.4479	20.1856	20.689
P06703	19.2801	19.5602	20.9042	20.7778	20.3931	20.2308	19.5088	20.2235	19.2319	19.0951	18.4257	19.9929	20.575	19.3166	19.9674	20.1563	19.1311	21.0201	20.0156	20.5788	20.736	18.598	20.1115	20.5017	20.0222	17.4935	21.1964	20.2887	19.933	18.7268	17.612	19.1554	19.0271	19.4609	18.8296	18.4713	17.1997	20.148	21.1812	18.7627	20.439	18.8007	17.8015	20.3388	20.2888	18.9464	18.8538	18.6543	19.6712
P06727	23.3296	23.6087	23.4449	23.646	23.8888	23.6012	23.7663	22.7346	23.2444	23.2799	23.5618	23.4021	22.3957	23.0731	23.3034	22.8669	23.5236	23.3662	23.282	23.5837	23.5397	23.2299	23.5459	23.5851	23.5233	23.7351	23.6799	23.3801	23.5425	23.1031	22.975	23.2405	24.0056	23.4604	23.4874	23.1741	23.1534	23.7579	23.6381	23.3513	23.3763	22.8148	23.2556	23.0507	23.107	23.0567	24.3332	22.8102	23.6519
P06730	20.5951	19.6076	19.2123	19.5057	19.4862	19.4437	19.8303	19.6811	19.8643	19.9813	20.3031	18.248	20.1128	19.4935	19.8106	19.668	19.3606	18.9609	20.2569	19.9241	20.2548	20.1848	19.4176	20.4857	20.4067	19.7003	18.6687	19.6314	19.6547	20.4459	20.0235	20.6715	21.0693	20.3155	20.6929	20.6834	19.936	20.8527	20.1125	20.499	19.9153	19.8286	20.9084	20.6272	19.1019	19.7269	20.917	20.5302	20.5063
P06733	19.5293	19.6497	19.607	19.5052	19.3154	19.687	19.5034	19.8383	19.7122	19.6292	19.662	19.8542	19.6056	19.1944	20.1449	19.2298	20.078	19.2781	19.5047	19.3131	19.3536	19.5944	19.4579	19.3357	19.3884	19.9327	19.5615	19.9689	19.2113	19.4259	19.676	19.7715	19.7935	19.8915	19.7572	19.5796	19.4019	19.7591	20.0551	19.903	19.7523	19.6635	19.7175	19.8305	19.7918	19.5361	19.5078	19.8972	19.4572
P06737	20.7421	20.5871	20.0491	20.3562	20.5905	20.3197	20.5669	20.5808	20.3575	20.1388	20.2874	20.3431	20.6269	20.4731	20.4035	20.3962	20.4865	20.5949	20.6031	20.2997	20.2955	20.6782	20.1439	20.568	20.8761	20.3414	20.3707	20.3162	20.5989	20.3169	20.6366	20.6637	20.6729	20.3471	20.4902	20.4706	20.4724	20.271	20.5221	20.5101	20.5475	20.5129	20.6433	20.5908	20.2162	20.5613	20.5747	20.5199	20.5138
P06744	20.6744	20.5797	20.3367	19.9479	20.566	20.6755	20.3391	20.6783	20.8601	20.524	20.5947	20.8203	20.5172	20.4103	19.8911	20.4556	20.4873	20.2235	19.9485	20.6622	20.3067	20.3231	20.5572	20.7581	20.2527	20.7033	20.2924	20.2978	20.6	20.5415	21.1598	20.2773	20.6934	20.7792	21.0781	20.5658	20.4548	20.3813	20.4365	20.3329	20.7425	20.6598	20.5335	20.567	20.4785	19.8847	20.3747	20.3937	20.5416
P06748	19.0773	19.7094	19.4181	19.5943	19.6526	19.2734	19.4989	19.1225	19.138	19.543	19.4773	19.5654	19.5133	19.4473	19.3344	19.5916	18.2993	19.2623	19.1978	19.4709	19.8117	19.6697	19.6588	19.362	19.3731	18.9813	19.5603	19.9268	19.5982	19.075	19.594	19.5107	20.0694	19.7056	19.1143	19.2869	19.2409	19.1412	19.221	19.33	19.0406	19.2421	19.1217	19.7856	19.552	19.5404	18.8928	19.437	20.1096
P06753	20.0823	20.1621	20.0019	20.0233	19.757	20.3029	19.615	20.1149	20.283	20.3055	19.9514	19.616	19.8791	19.7121	19.7679	20.3099	20.0018	20.0583	19.5545	19.9896	18.8931	19.9421	19.7312	20.1114	19.9115	20.2787	19.7841	20.2997	20.17	20.518	19.9436	20.3913	20.5734	20.6871	20.4861	20.3199	19.9867	20.0336	19.5214	19.2573	19.9369	19.7026	19.839	19.6178	19.7583	19.5078	20.0565	19.6087	19.5109
P06756	20.5739	20.4134	20.4118	20.3957	20.4691	20.6252	20.5353	20.469	20.1773	20.4013	20.494	20.4709	20.3298	20.7658	20.744	20.4677	20.4377	19.6479	20.2328	20.6077	20.4592	20.3084	20.401	20.2828	20.3623	20.5206	20.5653	20.2267	20.5282	20.0908	20.2337	20.2865	20.0932	20.4886	20.105	20.14	20.1124	20.1372	20.1149	20.1961	20.4519	20.1839	20.2126	20.1786	20.3968	20.2257	20.6203	20.2263	20.2678
P06858	21.7515	22.0771	21.5063	21.1163	21.4621	20.531	21.6032	21.195	21.6078	21.901	20.6558	21.7397	21.8267	21.9719	22.1621	21.6181	21.2163	22.735	21.5327	21.5182	21.4478	21.0632	21.566	21.5024	21.422	20.4789	20.9715	21.5767	21.0902	20.0711	21.1201	20.7541	21.6238	21.4789	20.8923	22.1162	21.8792	20.9824	20.999	21.9159	21.4244	23.1837	21.8859	20.079	21.135	21.0155	21.8081	22.2306	20.8578
P06865	19.4224	19.1735	19.3074	18.763	18.7665	18.726	19.5347	20.0296	19.3721	19.408	18.8213	19.0022	19.9051	19.9361	19.1715	19.2532	19.3298	19.5945	19.3421	18.8935	18.9658	19.6154	19.428	18.9475	19.4594	19.3946	19.1253	19.1736	19.0751	19.1258	19.0679	18.9381	19.4252	19.3296	19.3572	19.3382	19.8762	19.4503	19.2785	19.528	19.3674	19.6779	19.5846	18.6834	19.164	18.8997	19.1207	19.7674	17.9652
P06870	29.5012	29.6228	29.3567	29.7825	29.439	29.2453	29.2764	29.3584	29.2419	29.502	29.4122	29.2768	29.28	28.9038	29.5861	29.1594	29.5291	29.0202	29.3299	29.2918	28.7709	29.0173	29.2349	29.09	29.006	28.9893	29.3604	29.3778	28.8762	28.4864	29.512	29.2806	29.1237	29.3493	29.2203	29.203	29.3457	29.17	29.0671	28.5507	29.0969	29.1193	29.1512	29.1045	28.4443	29.1961	28.805	29.1968	28.9693
P07093	18.2471	18.3348	18.4286	18.3049	18.3678	18.7085	17.6824	18.5131	18.655	18.2123	18.6411	18.2356	18.031	18.3153	18.5259	18.4691	18.0448	18.0123	18.0195	18.5796	17.9766	18.2574	18.1805	18.3909	18.0303	18.2859	18.7375	18.5602	18.3007	18.2704	18.4263	18.4654	18.002	18.8248	18.3487	18.0944	18.5239	18.4947	18.4249	17.8719	18.7315	18.4348	18.7478	18.3554	18.1663	18.7412	18.2186	18.6142	17.7494
P07099	19.7569	19.3286	20.3726	19.1326	19.6672	19.6624	19.4928	20.0107	20.0601	19.7744	20.1981	19.6001	19.3255	19.4395	19.7179	19.8154	19.5756	19.8726	19.7813	19.8514	19.8494	20.0021	19.9061	19.0703	19.943	19.9814	19.7949	20.0241	20.2815	19.8	20.0445	20.1321	19.9835	20.1351	19.6762	20.2398	19.3599	19.4961	19.6165	19.5948	19.6076	20.0205	20.0721	19.0798	19.5441	19.002	18.392	18.9785	19.7325
P07108	20.565	20.335	20.2027	19.2879	20.3886	20.196	20.5734	20.6073	20.603	20.6276	20.5143	20.2672	20.4791	20.5198	20.6721	20.8214	20.8897	20.5156	20.3184	19.6462	19.8977	20.2113	20.3358	20.0768	20.0301	20.0676	20.3747	20.3686	20.0369	19.9148	20.9698	20.3965	20.4638	19.8096	20.3173	20.4275	20.4117	20.3984	20.4737	20.0185	20.6619	20.4338	20.7973	20.6351	20.2503	20.4086	20.3813	20.1442	20.1591
P07195	18.9923	18.7669	19.5825	19.1083	18.872	19.6087	19.094	19.5881	19.6204	19.0624	19.7654	19.3333	19.5986	19.6042	19.308	19.1251	19.2698	19.628	19.6357	19.4774	19.7299	19.5532	19.3	19.4598	19.5585	19.6735	19.8611	19.2778	19.6762	20.08	19.4617	19.6232	19.7345	19.21	19.6267	19.364	19.7951	19.4491	19.1762	19.5331	19.373	19.6273	19.3529	19.0243	19.626	19.0736	19.1511	19.1336	19.0746
P07196	20.0305	20.5705	20.3857	20.8748	20.4738	18.6927	20.3701	20.6645	20.528	20.8636	20.3752	21.3779	20.9061	21.3077	21.2648	21.4908	19.4226	21.0917	20.6238	20.0047	20.0765	21.113	20.2651	20.2463	20.7663	20.4762	19.6448	18.2525	20.8558	19.9053	20.7762	20.3698	20.8411	20.1586	20.4299	20.5752	20.2804	20.5664	20.7408	19.4823	20.7084	19.5385	20.3511	20.0509	20.381	20.5194	20.7595	20.15	19.7901
P07197	18.1211	17.3258	19.3685	17.5799	18.1852	16.5117	18.7128	19.0596	17.5355	18.4833	19.274	17.5787	17.3404	18.1509	17.4076	18.7637	18.2258	19.5251	16.8022	18.9134	17.8307	19.4809	16.7505	17.9709	17.268	18.0426	19.0486	18.8232	18.7053	16.7442	17.7816	16.8983	17.6987	18.7957	17.8714	19.3132	19.1298	18.8072	18.8015	19.2324	16.2725	18.7835	17.2679	16.6148	19.532	20.6106	18.9851	19.9329	17.3744
P07199	23.9541	23.8484	22.1284	23.9805	23.0108	22.8821	23.2973	23.3558	22.392	22.5278	22.883	23.3595	23.3095	23.8097	22.5032	22.3858	22.8753	21.3154	21.3117	22.6635	22.8328	23.2901	23.4704	23.1824	23.6299	20.6456	19.7877	23.0644	23.5122	22.621	23.3603	23.7575	23.7122	22.9423	23.6182	22.9302	23.6773	22.8537	22.9021	23.5275	23.5606	23.5119	22.4578	24.053	23.1014	24.0401	21.0798	23.4056	23.7689
P07203	18.8593	18.8942	19.0199	18.4659	19.1199	18.9151	18.8839	19.1427	19.3532	19.6124	19.1472	19.3497	19.2166	18.8167	18.8649	19.044	18.9588	19.1126	19.1719	19.1726	19.5058	18.8279	18.8123	19.1471	19.5718	19.0365	19.3405	19.0793	19.0759	18.3792	18.89	19.2407	19.4269	18.4221	19.4409	19.0744	18.8479	19.0408	19.5338	19.4138	19.6066	19.0158	18.926	18.9654	18.8346	19.1275	19.1845	18.6524	18.7694
P07204	21.2022	20.7932	21.202	21.6358	21.152	21.1087	20.0916	21.8948	21.6905	21.4973	21.7624	21.2988	21.1138	20.5056	21.4111	21.264	21.036	21.369	21.4075	21.6214	20.0488	21.597	21.291	20.4308	20.677	20.8683	20.7914	21.424	21.2362	21.8308	21.901	21.5262	21.6009	21.3936	21.0977	21.5018	20.8131	20.7174	21.1213	21.1858	21.8529	21.0937	21.164	20.3888	21.3401	21.3835	19.0019	20.9079	20.3856
P07205	20.1363	18.4561	18.3332	20.1855	19.8752	18.8577	20.1413	20.7598	20.2167	24.2187	19.0023	18.5461	24.1857	23.1634	24.7883	18.6259	19.8344	18.1388	23.5795	19.8152	19.6646	20.9989	19.5655	20.1599	18.1357	19.7521	24.6132	19.474	20.0129	19.0225	18.3385	20.436	19.681	24.536	19.7289	19.8653	16.4872	18.1456	23.8303	19.5319	23.7568	23.6696	20.2554	17.8239	23.8261	19.1597	23.5412	17.995	18.6908
P07225	21.8911	21.8097	21.8955	22.048	22.0597	22.0452	22.1947	21.7664	21.545	21.8106	21.813	21.7966	21.6031	22.1979	21.6067	22.0381	21.8174	21.9615	21.6117	22.3013	21.9821	22.0504	22.1964	21.993	21.9326	22.0858	22.1854	21.9497	22.1179	22.4215	21.6678	22.0175	22.2225	22.2187	21.9088	22.2404	22.2191	21.6735	21.8912	22.2714	22.2551	22.0073	22.1783	21.807	21.8061	21.893	22.2461	21.9474	22.0608
P07237	20.231	20.1155	20.6214	20.3563	20.2678	20.6974	20.6133	20.5564	20.4826	20.2907	20.4796	20.3585	20.2383	20.4936	20.1521	20.0201	19.9464	20.4932	20.0227	20.5408	20.1338	20.3556	20.405	20.1608	20.1572	20.5261	20.4718	20.3424	20.4115	20.3532	20.4623	20.3493	20.821	20.4524	20.4829	20.6674	20.3007	20.1594	19.7534	19.9923	20.1111	20.1635	20.1846	20.4641	20.5052	20.2699	20.7259	20.4153	20.3514
P07288	22.5735	22.3264	22.731	22.063	22.4789	22.4206	22.2899	22.4609	22.6139	22.1279	22.2856	22.6097	22.5732	22.1382	22.4454	22.4868	22.5482	22.7104	22.6902	22.3176	22.0255	22.1425	22.2447	22.0512	22.2902	21.9335	22.2679	22.2839	22.5396	22.7276	22.0216	22.4674	22.2898	22.7013	22.6008	22.2585	22.4174	21.8355	21.9322	22.1031	22.4194	22.177	22.0544	22.5349	22.5381	22.494	22.0319	22.0344	22.384
P07305	22.1268	21.818	22.907	22.2122	22.1588	22.5889	21.3874	21.6275	21.871	22.2279	22.8245	22.2226	22.0626	22.001	22.2666	22.4466	22.1326	21.6103	22.5315	22.1866	22.6811	22.4899	22.5135	22.5156	21.9364	22.2334	22.6378	21.7759	22.9566	23.219	22.5788	22.7006	23.3749	21.9375	22.7923	22.729	22.4524	22.2417	22.2972	22.4581	22.6198	22.7451	22.2736	22.3938	22.4977	22.3889	22.6433	22.6986	22.7265
P07307	20.2832	21.8811	21.7397	21.1467	19.6333	19.6736	20.8474	20.5276	18.3964	22.37	22.4031	21.3498	21.5042	20.097	21.3173	20.3363	20.5312	20.1526	21.1795	20.5994	22.4945	21.9721	20.9127	21.6026	22.7327	20.5145	19.731	20.5568	20.0634	21.4156	20.9674	21.2717	20.5796	22.4102	21.1294	19.7599	19.9321	22.7079	22.4466	21.5494	21.4476	22.31	21.007	22.1392	21.1683	21.2471	20.446	21.2281	20.3036
P07311	18.517	19.5847	18.1581	18.9707	20.3555	20.3138	18.6307	19.2391	19.3986	18.8204	19.6335	19.4164	19.269	19.1878	18.8258	19.5768	19.1495	19.9381	20.2929	19.3657	18.9163	18.687	19.6311	19.6335	19.8658	18.2852	17.9877	19.9819	19.5192	19.4862	19.1464	19.1394	20.2577	20.7885	20.2627	19.9619	19.6433	19.6439	19.3247	20.018	19.2393	19.3632	19.4619	19.7641	19.3246	19.202	19.4713	19.159	19.3965
P07333	23.2962	23.129	22.4339	23.2212	22.5785	22.6221	23.0265	22.9811	23.1465	23.0737	22.6924	22.8652	23.071	22.9521	23.0423	23.0809	22.9334	22.772	22.3184	22.701	22.6997	22.8705	22.8977	22.8105	23.2096	22.7989	21.3106	22.9686	22.9374	22.5432	23.0654	22.6908	22.8417	22.6928	22.9027	22.8825	22.8469	22.6869	22.651	22.8821	22.9605	22.9248	23.0367	22.6263	22.0964	23.0267	22.6563	23.0516	22.7957
P07339	17.8008	17.1999	17.0765	17.8259	17.1223	17.4038	17.7995	18.1176	18.0169	17.812	17.8748	17.1579	17.5484	17.8873	17.8608	18.0863	17.9775	17.2242	16.7125	17.1359	17.7722	17.7231	17.5835	18.0027	18.2447	17.5596	17.8024	18.1607	17.1052	17.7872	18.0156	17.5845	17.9834	17.86	17.0454	17.5055	16.7341	18.0512	17.7238	17.4461	18.1843	17.7858	17.7774	18.1122	17.9288	17.7976	17.7657	17.5405	16.7959
P07355	19.3505	20.1254	20.4698	18.3189	19.5983	19.5477	19.2253	19.6999	19.7356	19.7007	19.7496	20.142	19.3146	19.6462	19.3066	19.3445	20.0197	19.3234	19.6771	19.8951	19.3282	18.9569	19.8582	19.4187	19.4563	19.8767	19.7226	19.4951	19.362	20.5557	20.7012	20.0043	20.2176	20.1261	19.9024	19.3331	20.0893	19.4423	19.7335	18.7512	20.0071	19.196	19.0368	20.0444	19.6261	19.8582	19.0004	19.6552	19.4177
P07357	21.9234	21.9643	21.9613	21.6687	21.8989	21.8163	21.9864	21.5883	21.6999	21.6925	21.594	22.077	21.59	21.8592	21.8294	21.7458	21.6982	21.7711	21.3975	21.9342	21.7271	21.9681	21.7811	22.0709	21.9879	21.8891	21.9022	21.7963	21.9576	22.0317	21.7461	21.7329	21.9462	21.8491	21.8636	21.7361	21.8677	21.5802	21.8487	22.0344	21.9597	21.9924	21.7822	21.5781	21.994	21.7504	21.8421	21.6644	22.0112
P07358	21.6025	21.8919	21.5111	21.6399	22.0484	21.4946	21.5721	21.4637	21.5009	21.5702	21.4045	21.7628	21.4325	21.5345	21.1615	21.6173	21.5259	21.6664	21.1677	21.8223	21.5137	21.8766	21.6325	21.8575	21.633	21.8	21.9375	21.6153	21.7597	21.5978	21.0751	21.6127	21.8365	21.6384	21.5191	21.7365	21.8387	21.3304	21.4853	21.9847	21.7736	21.8411	21.9379	21.3217	21.6076	21.8102	21.8075	21.3495	21.766
P07359	19.9202	20.3063	19.8998	19.5757	19.5734	19.866	19.6163	20.0182	20.2706	20.1937	19.9233	19.6837	19.9872	20.0316	20.0011	19.8742	20.2701	20.1872	19.7631	19.9405	19.8197	19.6981	19.7132	19.9884	19.6274	19.7772	19.3361	19.8333	20.0474	20.1912	20.1247	20.0011	20.0412	20.3291	20.2172	19.6011	20.1171	20.1933	20.3069	19.5438	20.0832	20.1434	19.9623	19.6702	19.549	20.0287	19.694	19.7087	19.8343
P07360	21.8953	21.8715	21.9386	22.082	22.1435	21.8691	22.2219	21.8667	21.5851	21.5199	21.9273	22.2513	21.8728	21.9188	21.7527	21.6805	22.0115	21.6505	21.3457	21.8457	21.8108	21.7951	22.1488	22.1837	22.1062	21.8976	21.855	21.9043	21.7632	21.7023	21.9891	21.8141	21.9719	21.7391	21.7853	21.7552	21.7859	21.9011	21.739	21.7066	22.1358	21.9273	22.0723	21.8785	21.9683	21.8433	21.816	22.0073	22.0694
P07384	19.2579	19.1012	19.7437	19.1461	18.7026	18.8331	18.7125	19.1461	19.007	19.085	19.5259	18.6646	19.4826	19.1136	19.309	18.9054	18.5201	18.5784	18.6713	19.3337	19.1037	19.0179	19.1534	19.516	19.1796	18.9041	19.0047	19.5294	18.9109	18.5606	19.2308	19.2437	19.3727	19.1039	18.8194	18.6155	19.2295	19.2891	19.005	19.4397	19.2584	19.413	18.9025	18.8111	19.3988	18.6744	19.1815	18.9641	19.2636
P07437	18.3672	19.0817	19.5809	19.1281	18.9925	18.5327	18.9774	20.0374	19.3617	19.5364	20.0804	18.6605	19.9729	19.695	19.7698	19.2622	19.9904	20.0559	19.7361	18.9445	19.8185	19.5479	19.2125	19.6015	18.7926	19.0797	19.1275	19.2105	18.489	19.0153	20.6982	20.6504	19.0295	19.399	19.655	19.2558	21.0327	20.1787	19.0483	19.7521	19.4767	20.9744	19.3786	18.4791	21.7454	19.5409	20.5184	19.6609	19.2778
P07585	19.8523	19.827	19.937	19.0358	19.3349	19.1709	18.9019	19.5212	19.4473	19.4701	19.4609	19.3586	19.2932	19.4876	19.8112	19.3823	19.2441	19.7247	19.2018	19.7373	19.0241	19.4903	19.3634	18.9249	19.4814	19.137	19.5483	18.9694	19.5905	19.0936	18.5009	19.3531	18.1133	19.311	19.2846	19.4934	18.8878	19.7245	20.1509	19.0345	19.1485	19.5569	19.926	19.4829	19.8055	18.9938	20.325	19.078	18.3182
P07602	20.4166	20.83	20.4744	20.9284	20.7299	20.5968	20.4345	20.6797	20.5458	20.3388	20.5523	20.5567	20.2448	20.2375	20.1627	20.3258	20.4509	20.6475	20.6091	20.8768	20.5434	19.6655	20.861	20.1848	20.044	20.7739	20.0685	20.5493	20.5802	20.5756	20.5646	20.1841	20.4912	20.1711	20.6347	20.6456	20.2472	20.5097	20.134	19.9464	20.1299	20.3097	19.5316	20.2297	20.2271	20.4071	20.6426	20.462	19.6603
P07686	20.4946	20.3057	20.2804	20.5927	19.9889	20.3528	20.4729	20.2106	20.923	20.5926	20.4802	20.324	20.5154	20.8499	20.3742	20.6053	20.6218	20.154	20.2842	19.9167	20.6605	20.5422	20.2429	20.3087	20.4247	20.1505	20.3263	20.3541	20.2297	20.668	20.4424	20.4816	20.521	20.4222	20.2543	20.2303	20.2571	20.4736	20.6118	20.2949	20.4111	20.5014	20.5549	19.9972	20.0302	20.1069	20.4724	20.1649	20.3173
P07711	20.5623	20.27	20.461	20.6347	20.1126	20.4804	20.3821	20.62	19.9295	20.2362	20.5767	20.7247	20.1476	20.5613	20.6932	20.6963	20.7976	20.3049	20.5804	20.5093	20.0738	20.5222	20.1648	20.2841	20.6961	19.9505	19.9485	20.4868	20.6104	20.1133	20.6269	20.2952	20.0475	20.0719	20.4896	20.6868	20.4272	20.3583	20.6597	20.4322	20.5634	20.6717	20.5028	21.2655	20.2942	20.7154	20.4015	20.6768	20.1871
P07737	19.3835	19.9322	19.8504	19.4125	19.9173	19.4858	19.9836	19.4137	19.6335	19.9521	19.6725	19.3221	19.0416	19.7911	19.2591	19.4391	19.2495	19.3047	19.4183	19.4917	19.2477	20.1632	19.5471	19.6744	19.3781	19.6503	19.5781	19.245	19.2191	19.1903	19.2426	19.7554	19.7378	19.7454	19.2575	19.4245	19.2081	19.4768	19.2623	19.3993	19.0819	19.1897	18.7754	19.3265	19.0619	19.4408	19.2464	19.5103	19.9113
P07738	20.3167	21.2333	20.6445	21.0707	20.1039	20.9687	20.5671	20.1654	20.4546	19.4315	20.0919	20.4064	19.3933	20.329	20.1451	20.1609	20.2406	20.164	20.4967	20.7653	20.4182	20.0451	20.352	19.8171	19.8796	19.4091	20.3239	20.6472	20.4708	20.5332	20.6607	20.6524	21.1852	20.0898	20.0816	20.1223	19.6921	20.8305	19.9338	20.0026	20.2939	19.8159	19.8233	20.1092	20.5578	20.0424	20.4181	19.9526	20.4656
P07741	17.3434	17.3512	17.0306	16.9414	16.6128	17.513	17.1586	16.8823	16.1475	17.5788	17.5387	18.0803	17.5047	17.4003	16.917	15.7665	17.2662	17.6162	16.4237	15.9457	17.4487	17.0035	16.7926	16.9352	17.1862	17.11	17.121	16.6091	17.4625	17.8802	17.4201	17.0621	17.5896	15.8612	18.11	17.8758	17.1868	16.7372	16.5579	16.8376	16.5397	16.032	16.5484	16.8749	16.7544	18.3445	17.1376	16.2356	17.2475
P07814	19.8133	19.9297	20.0934	20.0696	19.7736	20.4122	20.1406	20.1883	20.3448	20.4678	20.6294	20.0543	19.8684	20.2044	20.0761	20.0933	20.0323	20.3895	20.2978	19.9614	20.4724	20.2248	20.2458	20.2429	19.835	20.3032	20.3901	20.3725	20.7144	19.7618	20.1803	20.3693	20.2575	20.1811	20.3536	20.475	19.9895	20.3131	20.1882	20.0006	19.9132	20.4228	20.0993	20.5893	20.2638	20.4609	20.1994	20.3638	20.5887
P07858	21.5419	21.122	21.226	21.6143	21.3892	21.4868	21.4688	21.4048	21.466	21.3112	21.4597	21.2617	21.5137	21.5525	20.367	21.3749	20.1095	21.1887	20.8741	21.1846	20.8414	21.0689	21.6825	20.925	21.6777	21.2206	21.4179	21.1375	21.2925	20.7743	21.4353	21.102	21.0751	21.4911	21.291	21.3686	21.1967	21.6269	20.9805	20.7763	20.4963	21.3412	21.4172	21.4009	21.41	21.1844	21.3278	21.6033	21.6889
P07864	17.6948	15.162	16.0056	16.0316	15.4395	16.2107	14.6691	12.5275	14.8259	15.8532	15.5253	15.0918	16.58	16.9634	16.0626	17.0822	16.892	16.6795	16.4893	15.9927	16.4978	15.3446	16.2378	15.0066	15.1994	17.2444	14.7852	14.6798	16.4165	12.0631	16.3537	14.9816	18.9294	15.0816	11.4325	15.3445	14.712	16.0536	13.7566	16.4853	15.6517	14.8073	16.1902	18.9282	17.1033	16.3263	14.5729	16.0701	15.6029
P07900	20.2166	20.0816	20.0006	19.9096	19.864	19.6615	20.0445	20.2057	20.1748	20.1317	19.5739	19.8384	20.2479	19.5966	19.3874	20.449	20.1313	19.5352	19.4693	19.7491	19.8905	20.1267	19.621	20.1787	20.1496	19.812	19.8632	20.0228	19.8367	20.315	20.0253	19.7999	19.9424	19.982	19.5886	20.1708	19.8553	19.8776	19.4132	19.2668	19.8662	19.7084	20.0973	19.6261	19.7491	19.5427	19.5956	19.3997	20.1689
P07902	20.1812	20.7929	20.241	20.4771	20.035	20.163	20.0814	19.7603	20.1798	20.0253	20.1966	20.7294	20.5275	20.172	20.3454	20.3344	20.0286	19.764	19.8996	20.368	19.9872	20.6918	19.9775	20.1618	20.285	19.7716	20.3901	20.1124	19.807	20.0227	20.2941	20.1199	19.8829	19.9095	20.0512	20.5817	19.6468	20.021	20.453	19.8619	20.1945	20.3043	19.6892	20.7449	20.3166	20.2691	20.2812	19.6223	19.9974
P07910	20.5132	20.4093	20.6881	20.0831	20.3843	20.6182	20.0478	20.5477	20.1672	20.5656	20.371	20.0651	20.6554	20.7823	19.8434	20.0783	19.8951	20.5134	20.2765	20.5813	20.053	20.7047	19.7314	20.6237	20.2324	20.5959	20.5752	20.9003	20.2805	20.6969	20.1186	20.9113	20.4877	21.2065	20.1923	20.4891	20.0694	20.1959	20.5714	20.149	20.5281	20.279	20.1858	20.3038	20.2806	20.656	20.6225	20.6378	20.7979
P07919	20.4083	18.3955	18.5634	17.0637	18.8218	21.4821	19.2099	17.4822	18.3244	17.0958	16.7628	17.3779	17.8322	17.548	16.1447	16.2027	18.4044	21.5932	18.5615	17.1001	17.0243	17.243	18.6234	17.0526	17.9533	18.3348	17.986	17.2764	21.559	18.6313	18.0597	16.767	17.637	16.5608	17.7225	17.5162	18.2595	17.7317	17.451	17.6621	18.2306	22.0245	17.6904	17.6691	17.058	19.2122	18.4547	17.9743	19.2006
P07942	19.6185	19.3803	19.4802	19.1622	19.3422	19.5407	19.7508	19.6447	19.8308	19.5656	19.5991	19.4443	19.4663	19.5651	19.5809	19.2873	19.5158	19.7378	19.5087	19.5023	19.6693	19.5856	19.4184	19.7419	19.4984	19.3385	19.3926	19.7947	19.7754	19.7146	19.7889	19.7831	19.6308	19.7089	19.4215	19.8454	19.3302	19.5173	19.4926	19.5677	19.6504	19.7078	19.6654	19.1675	19.5713	19.5657	19.3883	19.5628	19.6256
P07947	19.2377	19.1603	18.9638	18.7611	19.4694	20.0629	19.148	19.9723	19.1998	19.3615	19.2799	19.4732	18.4133	19.3181	19.6453	19.2636	19.4738	19.7603	18.5985	19.6406	19.2156	19.5605	18.9385	19.7987	19.1543	19.3832	19.3406	20.203	19.7468	20.0913	19.2099	19.5853	19.3085	19.0152	20.068	19.4368	19.6802	18.9841	19.295	19.5603	20.3583	20.3816	19.4899	19.3702	20.1953	19.078	20.0778	19.8559	19.3232
P07948	19.8429	19.5828	19.3567	20.2419	18.87	19.5193	20.087	19.8522	20.1585	20.524	20.0667	19.2913	20.0112	19.2805	19.9826	19.4581	19.6347	20.0055	20.1619	20.2581	19.6382	19.9819	19.4822	20.5232	20.2281	20.2281	19.9972	19.5852	20.1347	20.2855	19.3999	20.0855	19.8312	19.7202	20.1087	19.9744	19.4807	19.5676	20.2312	19.6914	19.6036	19.7084	20.176	20.1524	19.4247	20.1561	19.7315	19.8099	20.4121
P07951	20.2491	20.1908	20.7738	20.0933	20.8767	21.1692	19.9174	19.6672	20.0682	19.5712	20.1199	20.7324	20.6752	20.7114	19.7262	21.0526	20.7213	20.6792	20.6325	20.637	20.871	20.3165	20.3943	21.008	20.3097	19.4665	20.893	19.6347	20.6572	20.5952	19.4725	20.3037	19.4863	20.7536	21.0043	18.9034	19.689	20.1373	20.1646	20.2289	19.6135	20.3782	20.2131	20.5954	20.7196	19.5847	20.436	19.7071	19.7305
P07954	16.8369	17.3771	17.6101	17.9806	17.6489	17.1146	17.8305	16.7448	16.9953	17.3393	17.5404	17.0748	16.8751	18.015	17.0091	17.5607	17.7727	17.8333	17.8506	17.2935	16.9782	17.0844	17.7786	17.8249	17.8011	17.7164	18.1997	17.2655	17.7239	16.2825	17.8211	17.1798	17.0511	17.3323	17.5106	17.004	18.161	17.1266	17.9582	17.2666	17.423	17.0639	17.8143	17.8468	17.2126	17.724	17.7229	17.3455	16.946
P07988	18.0572	17.5333	16.584	17.7616	17.6325	17.1592	17.533	21.5479	21.4406	16.9471	17.1437	16.417	17.1063	17.3429	16.7707	16.8308	17.3525	17.4077	17.0119	17.077	17.1284	17.2765	17.3928	17.3597	17.427	16.6385	17.6629	17.3242	21.0739	17.0929	17.1738	17.3524	16.8155	20.425	17.0469	16.9819	18.4456	17.0137	17.428	16.5478	17.5153	17.0598	17.3642	16.3958	17.1066	17.4595	16.9636	16.5581	16.9972
P07996	21.194	20.9447	21.0756	21.3302	21.626	21.2277	21.1624	21.4142	21.3625	21.3629	21.3659	20.8968	21.0084	21.3785	21.5125	21.4587	21.605	21.2511	21.0434	21.6542	21.2838	21.7114	21.2776	21.4906	21.6403	21.3219	21.2857	21.0069	21.4731	21.3795	21.2516	21.1122	21.0639	21.3485	21.2717	21.3	21.1969	21.2829	21.0611	21.5504	21.2365	21.8083	21.6666	21.3057	21.3333	21.599	21.284	21.4292	21.29
P07998	20.2067	20.6123	19.9273	19.962	21.1915	21.5744	20.3793	20.9894	20.1016	20.4519	20.7796	19.5456	21.3175	20.4882	21.9505	20.7705	21.0031	20.315	20.7492	20.5518	20.6828	21.5248	21.1246	20.9208	19.9794	20.7989	19.5666	21.3591	20.389	20.5233	19.3814	21.1283	21.2808	21.1526	20.3194	19.8826	21.5989	21.7976	18.8811	21.0989	19.5384	20.1456	18.9905	19.7072	20.8253	21.1285	19.4198	21.3884	20.6405
P08069	24.0197	24.1397	24.1059	22.9239	24.1237	22.6495	23.1224	21.6147	20.4348	23.8625	23.5057	22.4013	24.2231	23.1049	24.1406	23.3667	24.0178	24.3438	24.0765	23.8049	24.623	23.91	24.1702	24.1335	24.3753	23.6404	23.0139	23.9587	24.2488	23.0174	22.6763	23.6486	23.6919	22.7753	24.128	22.5876	21.4799	20.9222	23.8741	23.5621	23.9676	21.9854	23.5404	24.6881	23.8022	21.0165	23.7632	22.2204	23.8133
P08123	20.4048	20.6421	20.0153	20.5449	20.2451	20.6241	20.4503	19.7959	20.0749	20.2169	20.5997	20.403	20.3335	20.3609	20.4061	20.277	20.3791	20.4306	20.4569	20.2622	20.6016	20.4213	20.0565	20.5588	20.3989	20.2717	20.1488	20.1024	20.4758	20.6123	20.6206	20.5872	19.7436	20.5394	20.329	20.1771	20.1456	19.9638	20.0592	20.3444	20.3382	20.1679	20.3326	20.4696	20.2382	20.2706	20.381	20.3271	20.2107
P08133	19.0845	19.0127	19.4891	18.9374	19.1435	19.3078	19.1785	19.5331	19.3366	19.4925	19.3455	19.326	19.4395	19.3171	18.9813	19.0974	19.1434	19.3992	19.4759	18.8532	19.0168	19.1488	19.126	19.1418	19.1841	19.0976	19.5251	19.3586	19.5036	19.3123	19.2444	19.4665	19.4392	19.7494	19.5007	19.4568	19.6516	19.6108	19.4516	19.381	19.2674	19.6252	19.1704	19.4531	19.5474	19.1162	19.2478	19.3484	19.7005
P08134	17.1645	18.3976	15.1837	15.293	16.8337	17.0018	15.6049	15.6424	15.5596	14.2155	16.8122	14.393	16.0738	14.7816	14.1566	15.1268	16.8629	17.1826	15.1649	12.7347	15.4125	15.893	14.3533	18.0075	14.4963	15.2883	16.3006	17.4143	14.6915	14.3506	14.3676	14.7373	14.0204	14.6418	15.6287	15.8327	16.4627	16.7804	15.0778	13.4713	15.5608	15.2097	15.6685	13.9897	14.3622	15.4586	14.9511	17.0196	14.6049
P08138	21.3379	20.6111	21.5618	21.571	20.7974	21.458	21.2851	19.9464	21.249	21.1911	21.1839	18.7385	19.0032	20.75	18.9102	19.4444	21.0109	18.8111	20.7149	21.2501	21.4113	20.9872	21.3792	21.1766	21.3701	20.9176	21.3467	18.5456	21.3879	20.8283	20.8248	21.5599	21.2305	21.4464	18.564	20.3269	20.9738	20.7814	20.8934	21.1673	21.3435	20.4815	21.1658	19.0349	21.3887	19.9338	20.8733	20.7235	20.9033
P08174	20.0201	19.2663	20.1419	20.4666	19.8698	20.1998	20.3736	19.8592	20.1588	19.7834	20.174	20.0911	20.5747	18.8287	20.397	18.8663	20.2845	20.153	19.6416	19.6714	20.6578	20.2802	20.2239	20.1764	20.0503	19.5507	20.1587	19.9763	19.4891	20.7538	20.4183	20.1671	20.52	19.8563	20.2569	20.365	20.1023	20.1443	20.6636	20.4009	20.7262	20.0851	20.5991	20.1206	20.0844	20.1642	20.1581	20.3475	19.7097
P08183	21.0243	20.7613	20.7833	20.4755	20.8269	20.7829	21.093	20.9751	20.7067	20.7923	20.8768	21.0319	21.041	20.9676	20.8102	21.1729	20.8689	20.6743	21.2228	20.5888	20.8462	21.1628	20.7811	21.144	20.8009	21.0408	20.4824	20.62	20.9634	20.6972	20.5524	21.1563	20.8486	20.7313	20.7817	20.8955	20.4983	20.646	21.0166	20.7562	21.0264	21.316	20.8426	20.5806	20.824	21.3706	20.9891	20.7117	20.6038
P08185	21.6477	21.0551	21.5619	21.9065	21.8639	21.6561	21.8939	21.6759	21.3723	21.3498	21.6093	21.7166	21.5457	21.7655	21.8421	21.6814	22.0201	21.529	21.6594	21.8943	21.4919	21.2234	21.5912	21.6136	21.5753	21.4598	21.4978	21.6037	21.7408	21.096	21.992	21.4739	21.6028	21.5299	21.8884	21.5487	21.7061	21.3127	21.778	21.693	21.7743	21.5148	22.0311	21.664	21.8839	21.2839	21.4534	21.3979	21.4323
P08195	20.2807	20.1106	20.6065	20.4839	20.5424	20.3751	20.3042	20.6964	20.2874	20.9028	20.4505	20.102	20.3201	20.6042	20.0066	20.3488	20.188	20.094	20.6501	19.8154	20.2096	20.5432	20.7494	20.9974	20.8317	20.3781	20.7605	20.4257	20.7188	20.0547	20.8375	20.8708	20.689	20.5464	20.6454	20.5441	20.2478	20.3818	20.3289	20.3088	20.3324	20.2364	20.4879	20.1193	20.6868	20.1329	20.2859	20.544	20.4501
P08236	16.6592	17.5874	16.7894	17.7008	18.7829	17.1332	17.9971	17.5719	18.744	17.9676	17.3109	17.379	17.6604	16.9142	17.1365	18.1221	17.1659	16.844	18.3601	17.8982	18.3958	17.1709	18.3067	16.7684	18.687	18.079	17.7114	17.6614	17.2084	16.9128	17.3671	17.053	17.525	17.3806	17.6803	17.4098	18.0645	18.39	17.8056	17.2991	17.7486	17.2459	18.0123	17.6912	17.5522	16.642	16.5644	17.8344	18.2028
P08237	19.3445	20.0032	19.7834	19.909	19.9315	19.8366	19.4787	20.8476	20.5202	19.9784	19.4149	19.7411	19.9418	18.2514	19.8471	19.8388	20.4432	20.6873	19.6061	19.0338	19.8266	19.5614	19.3168	19.8706	20.1791	19.0743	20.3003	19.6387	19.7021	20.0076	20.0168	20.0215	20.1936	19.8422	20.536	20.4644	20.5324	20.1998	19.3895	19.1141	19.9576	20.1831	19.5525	19.5331	20.2018	20.1261	19.4181	19.8243	19.6648
P08238	19.5323	18.8111	19.0777	19.178	19.1358	19.1645	19.0931	19.1904	19.2465	19.6595	19.0437	19.4051	19.3983	19.2906	19.7831	19.6313	18.5675	19.463	18.4912	19.1952	19.598	19.2871	19.541	19.124	19.9119	19.6364	19.3211	19.1037	19.5895	19.2599	19.4747	19.6333	19.4165	19.2386	18.9145	19.1044	19.2576	19.1983	19.123	19.3304	19.0219	19.3122	19.5495	18.6175	20.0348	19.2317	19.2634	18.7795	19.248
P08240	20.5914	21.052	20.5298	19.8809	20.3452	20.0719	19.714	20.4065	21.227	20.7355	19.6803	20.3329	20.678	20.015	20.7583	19.9563	20.4446	20.395	21.0314	20.3435	20.7346	19.5402	20.2199	19.986	20.0018	20.0015	19.8373	20.6422	19.6608	20.3746	19.986	20.1174	21.0141	20.8872	20.359	20.4157	20.6555	20.3232	20.6119	19.9823	19.9067	20.5711	20.7356	20.4543	20.6262	19.9061	20.0427	20.873	19.7293
P08246	20.7524	20.0211	19.8364	19.7787	20.935	20.6984	18.8559	20.4581	20.271	19.5455	20.3488	20.271	19.8792	20.7855	19.3677	19.7984	19.2458	19.1976	19.6715	21.5524	20.8557	20.1782	20.5896	20.7333	20.7851	20.5148	20.6362	20.4504	21.3357	21.3702	19.9518	20.0482	20.6912	20.9006	19.1131	19.899	20.5684	20.4489	20.0485	20.3096	19.6852	20.509	20.9085	20.1784	20.8462	19.4396	20.0177	20.9202	20.3189
P08253	21.2726	21.1499	21.2584	21.3925	21.0938	20.8809	21.6657	21.3465	20.9449	21.0184	22.4928	20.8344	20.904	20.8675	20.7312	21.226	21.7596	21.6112	21.1969	21.1184	20.8951	20.938	20.798	20.9559	21.1102	21.2733	21.1352	21.3106	20.8082	20.8346	21.3919	20.9522	20.7183	20.9748	20.9172	20.7029	21.148	21.0388	21.1596	20.8685	20.9415	20.6445	21.0716	20.2164	21.6429	21.1818	20.9974	21.18	20.6445
P08254	22.6833	22.4918	22.5879	22.7344	22.7186	22.0486	23.0976	22.3336	20.3443	21.5331	19.2647	22.5391	22.1984	22.4954	22.2193	22.629	22.3635	22.051	22.2388	22.2126	22.2746	22.635	22.5474	20.5956	22.093	22.0118	22.2815	22.5888	21.9523	21.1849	22.2808	21.9156	22.1077	22.061	22.2815	21.7235	22.3182	22.173	22.1165	22.1083	22.5952	22.0944	22.3742	22.8483	22.0444	22.1991	22.0789	22.3856	21.6794
P08294	19.8394	18.9815	18.784	19.4507	19.9285	18.5643	19.6273	19.5983	19.4085	18.2837	18.7809	20.0717	19.3949	19.0545	19.1214	18.7814	19.1143	19.2237	20.1429	19.5034	19.7253	19.0647	19.7544	20.4273	18.8663	19.4072	19.0084	19.1596	19.4278	19.3309	18.9788	20.0968	20.0158	19.2976	18.8224	19.8041	19.1078	19.1595	19.2042	18.6189	19.4294	18.9739	19.1015	18.9359	19.5075	19.3649	18.9771	19.0429	18.715
P08311	14.5315	13.4736	14.8553	15.6004	13.192	15.556	13.0423	17.553	14.5756	15.1912	12.0573	14.6869	15.6864	17.5316	16.0415	15.6111	16.3888	14.8584	15.2007	15.8957	15.2369	12.3684	14.0068	13.4965	14.068	15.9762	15.3849	14.9846	14.4883	13.8765	16.7104	15.2897	16.6899	13.2671	16.3424	14.5592	11.1494	16.722	14.7375	16.2153	17.294	16.6182	16.0231	13.5191	16.3778	15.97	14.2355	13.221	14.157
P08397	18.6176	19.0367	20.2665	19.5583	18.8918	20.4917	20.0219	18.4233	18.1046	19.0904	19.7199	18.7245	19.7263	19.4621	18.1234	19.4201	19.208	19.3409	18.8338	19.5887	18.7954	19.9741	19.1724	19.4981	18.5681	19.5884	19.5929	20.2711	19.3507	19.9625	19.3513	20.0027	19.8188	20.3451	19.5784	18.7371	19.3102	19.3339	19.8625	19.2233	19.4248	19.7112	19.5878	19.2611	19.6098	19.3849	19.0134	20.1397	20.3197
P08473	20.7923	20.6287	20.4086	20.493	20.4434	20.4003	20.0051	20.5182	20.4225	20.4339	20.2127	20.8158	20.5607	20.6639	20.2356	20.4609	19.9187	20.7098	19.8881	20.8145	20.6741	20.6563	20.2325	20.8282	20.3954	20.6007	20.3494	20.2398	20.5155	20.6658	20.4981	20.1801	20.407	21.0901	20.3841	20.7308	20.6629	20.5759	20.6351	20.2515	20.4443	20.5255	20.3458	20.3893	20.3567	20.2538	20.6773	20.388	20.7366
P08493	23.6874	23.9807	23.4104	23.9003	23.946	23.3852	25.4479	23.3362	23.0436	23.2297	23.9605	23.8054	23.5469	23.7355	23.981	23.4547	24.0382	22.736	24.1152	23.3924	23.2289	23.6888	23.5142	23.8083	23.3573	23.151	23.4753	23.5298	23.409	23.4482	23.925	23.5623	23.8499	23.5768	23.2845	23.3584	23.6123	23.5041	23.6711	23.6855	23.3363	23.2958	23.22	23.7214	22.9058	23.2749	23.5341	23.7003	23.54
P08514	19.2303	18.9532	19.1405	19.1276	19.0794	18.9958	19.3686	19.3289	19.0739	19.1901	19.3273	19.3052	19.2214	19.5792	19.4762	19.1462	19.0696	19.7516	19.1057	19.1771	19.5374	19.0279	19.0384	19.2527	19.3406	19.1018	19.0344	19.3835	19.1868	19.4724	19.3326	18.9447	19.3051	19.6204	19.5063	19.1681	19.2205	19.341	19.628	19.438	19.1385	19.3083	19.5355	19.2934	19.1107	19.3606	18.8964	19.169	19.0895
P08519	22.5488	21.9307	22.005	21.6168	21.9901	22.2283	22.0218	21.5765	21.5269	21.8642	21.5894	21.7869	21.622	21.8748	21.8475	21.8371	21.4906	21.8049	22.6954	21.7401	21.5878	22.5588	21.7364	21.7148	21.689	21.9315	22.1021	21.7834	21.7223	22.1772	21.6205	22.0722	22.1519	21.6025	21.7993	22.4903	21.9799	21.6277	21.7006	22.1361	21.698	21.5254	21.4352	21.7763	22.187	21.9831	21.7171	21.4684	21.6897
P08559	19.0215	18.1221	19.0985	18.8737	18.8484	19.0542	18.6883	19.0871	19.0359	18.5426	18.9184	19.1356	19.1699	18.7898	19.0371	18.7952	18.6432	18.984	18.4968	19.3985	19.1649	18.732	18.972	18.6677	19.292	18.8515	18.4596	18.9847	18.744	19.5953	18.8196	18.9193	19.6921	18.8916	18.7358	19.2128	19.0982	18.8241	18.9279	18.5696	19.0901	19.3614	19.1119	18.5898	19.0045	19.1945	18.614	19.4154	18.8714
P08567	16.5365	15.8119	15.9719	15.0518	14.7804	15.7445	15.4166	16.2936	16.8372	16.8045	15.0799	16.3711	16.3089	16.1558	15.226	16.2638	15.5963	15.4341	16.1167	15.3126	15.1163	15.2672	15.9148	16.5938	15.5529	15.4909	16.2439	15.9588	15.8814	16.8646	15.0457	16.4306	15.6896	16.1771	15.5376	16.3943	15.8822	17.0675	16.9962	16.2864	15.5369	16.2771	17.3234	15.9183	15.9155	16.0276	14.8537	16.2498	16.0626
P08571	18.9343	19.528	19.1363	19.1253	19.2907	19.4903	19.7391	19.9168	19.3253	19.7118	19.7313	19.4453	19.3565	20.1204	19.6539	19.1833	19.7156	19.5727	19.8335	19.7416	19.8278	20.0743	19.9645	19.8863	19.3591	19.1517	19.5364	19.5566	19.4847	19.6279	19.6212	19.5761	20.0199	19.9957	20.0321	19.5751	19.101	19.766	19.7241	19.7285	19.9982	19.1663	19.1276	19.9693	19.701	19.717	19.8493	19.3116	19.9636
P08572	20.5847	21.1674	21.3273	21.586	20.8702	21.347	21.2135	20.92	21.3	20.7424	21.1411	21.2981	21.5394	20.8625	21.3063	21.2638	21.6017	21.0506	21.385	21.4721	20.7729	21.1432	21.1868	21.0233	21.6157	21.0269	20.9057	21.2122	21.2101	21.5123	21.5976	21.3841	20.565	20.8967	21.106	21.122	21.2024	21.1541	20.9948	21.1033	21.2722	21.2	21.5774	21.4156	21.259	20.91	21.1676	21.2208	20.2155
P08574	19.8496	20.332	19.9221	20.2103	20.1392	20.0385	20.0989	19.3202	19.8846	20.1288	19.962	18.403	19.7159	18.606	19.202	19.7962	19.2747	18.8677	19.8086	20.1256	20.1599	19.9568	20.0207	19.6657	19.9372	19.9942	20.0158	18.9345	19.5551	19.778	19.5916	19.3163	18.8106	20.0333	19.5839	20.2387	19.2235	19.2518	19.471	20.2654	19.9695	19.3305	19.5148	19.1077	20.0119	18.5722	19.9592	20.0755	20.1855
P08575	17.3196	19.0032	18.5136	17.7361	17.7907	18.3758	18.4433	18.2149	17.768	18.6587	18.7068	17.8761	18.5636	18.5161	17.9356	19.0413	18.5181	19.1129	19.0964	18.0061	17.9238	17.0912	18.0104	18.133	18.4539	18.0812	19.0622	18.7058	18.5577	19.1567	18.5578	18.9044	18.713	20.053	18.9082	18.955	18.1502	17.9657	18.6329	17.9266	18.8578	18.1502	18.6592	17.352	18.5094	18.0603	18.5669	18.7066	18.6782
P08579	20.8334	20.6325	20.0088	20.2771	19.1737	20.3054	19.3547	19.822	19.979	19.4153	20.0648	19.5162	19.5979	18.7209	20.9933	20.6426	20.9265	20.5341	20.4923	19.2241	19.7653	19.8199	20.6056	19.93	20.0535	20.5168	19.866	20.3928	19.7567	19.9685	19.1811	19.333	19.2993	19.2709	19.7804	19.9494	20.2322	20.4665	18.3797	19.6474	19.8949	20.3119	19.7738	18.2234	20.0524	19.3671	19.9889	19.7204	19.6549
P08603	22.3143	22.41	22.3141	22.3537	22.6216	22.5046	22.4985	22.4499	22.4688	22.3921	22.6987	22.5305	22.4973	22.4867	22.1506	22.4618	22.2051	22.514	22.201	22.8152	22.6481	22.6907	22.7777	22.61	22.9089	22.6872	22.6304	22.532	22.7586	23.1361	22.49	22.4142	22.8138	22.6943	22.5541	22.749	22.672	22.2837	22.3821	22.6206	22.6205	22.5668	22.7513	22.2287	22.4991	22.2842	22.9453	22.3395	22.6442
P08621	19.8093	19.565	19.8483	19.9414	19.9273	19.8719	19.394	19.8465	20.0261	20.015	19.8096	20.1893	19.7164	19.9645	19.4912	19.7762	19.3682	19.5749	19.6097	19.6957	19.7973	20.0179	19.8472	19.8023	19.5596	19.884	19.5272	19.8658	19.2745	20.001	19.4439	20.4152	20.0534	20.1577	19.9802	19.5517	19.4552	19.7338	19.782	20.257	19.818	19.2127	19.4939	19.638	19.8856	19.2694	19.4537	19.6141	20.2787
P08631	12.8713	11.7756	12.995	12.9625	13.4717	12.611	11.3004	13.0747	13.0923	12.887	14.6006	12.459	13.2522	12.849	13.2179	14.6773	14.3609	13.5953	13.1152	13.0551	14.258	14.0777	14.4651	13.3217	12.9622	13.9002	11.4331	13.6472	14.6084	12.7955	12.7784	12.7936	14.5681	13.5309	14.8979	14.7728	14.286	12.419	13.8212	13.0821	12.0216	13.3084	14.2853	12.653	13.6271	12.2624	14.08	13.9121	13.1389
P08637	22.1299	21.386	19.8073	15.1102	NA	NA	NA	20.5567	19.6598	NA	20.9117	19.2677	19.688	21.5372	21.3558	20.8731	21.1149	21.71	13.8889	NA	NA	14.0383	NA	NA	21.3432	NA	NA	20.1607	21.0837	14.2167	20.7863	18.7075	20.6468	19.9656	20.6543	20.1813	21.6945	14.255	21.3264	22.2433	NA	20.4206	15.8505	19.3701	19.6515	NA	19.0517	21.2879	20.7892
P08648	20.1393	19.2929	20.2248	19.7092	20.0183	19.8469	19.8922	19.9282	19.6252	19.907	19.7862	19.9366	19.9162	20.3559	19.9687	19.9775	19.5666	19.8393	20.0099	20.4019	20.1137	19.9924	19.6746	19.9205	19.8853	19.4705	19.5669	20.3478	20.7349	20.355	20.5652	20.1516	20.145	19.7778	19.8888	20.3683	20.6467	19.8075	20.088	19.8776	20.4658	20.0104	20.5153	19.7886	20.0418	19.4067	19.9292	20.5722	20.3182
[truncated: 4,259 more rows]
[truncated: 3 more columns]
